# Supplementary material for: RppM, Encoding a Typical CC-NBS-LRR Protein, Confers Resistance to Southern Corn Rust in Maize
Source: Front Plant Sci. 2022 Jul 12;13:951318. doi: 10.3389/fpls.2022.951318 (PMC9317930; doi:10.3389/fpls.2022.951318)
Supplement: Supplementary file 3 [file Table_1.XLSX]

## Sheet: DEGs
Differentially expressed genes (DEGs) in the comparison of 48 DAS between Jing2416K and Jing2416.
Gene ID (B73 RefGen_v4)	J2416_48d_tpm	J2416K_48d_tpm	log2FC	p value adjust	Regulate
Zm00001d021770	0.0566667	20.1467	5.45391	3.21e-223	up
Zm00001d043124	0.0266667	9.49	5.01996	1.25e-172	up
Zm00001d026386	0.1	22.4967	4.88779	2.42e-175	up
Zm00001d021629	0.38	24.4467	4.51202	6.01e-146	up
Zm00001d041056	0	7.62	4.28123	3.58e-108	up
Zm00001d032858	0.23	9.42	3.85326	7.3e-107	up
Zm00001d004243	0.206667	8.77	3.55425	1.49e-80	up
Zm00001d021529	1.93667	35.33	3.18069	1.4e-77	up
Zm00001d031325	4.67	49.7	2.97827	1.17e-116	up
Zm00001d023223	6.90333	66.12	2.90889	1.86e-135	up
Zm00001d026277	2.54333	21.1167	2.56905	6.21e-69	up
Zm00001d034438	6.42333	48.3033	2.54209	1.09e-82	up
Zm00001d024211	5.36667	34.58	2.41874	6.44e-97	up
Zm00001d024210	9.25333	59.71	2.41477	2.11e-148	up
Zm00001d049292	5.85667	40.4033	2.40601	1.29e-71	up
Zm00001d008841	2.16	33.89	2.39614	1.14e-31	up
Zm00001d023145	0	5.86667	2.35416	1.03e-26	up
Zm00001d021688	0.403333	4.44	2.31473	1.32e-31	up
Zm00001d032062	0	2.96	2.27903	5.37e-25	up
Zm00001d024903	0.353333	3.67	2.25394	9.45e-30	up
Zm00001d022669	9.01333	59.8867	2.24674	1.42e-51	up
Zm00001d021695	10.34	55.45	2.18765	4.93e-91	up
Zm00001d039566	7.12667	53.7567	2.13322	1.94e-31	up
Zm00001d036539	88.8067	434.723	2.10432	2.92e-133	up
Zm00001d000298	25.09	123.41	2.10107	4.24e-108	up
Zm00001d021753	0	1.45	2.04616	4e-20	up
Zm00001d048949	55.31	255.63	2.02626	8.43e-124	up
Zm00001d010690	0.09	3.48	1.9908	4.65e-19	up
Zm00001d026426	0.54	3.16667	1.92983	7.85e-27	up
Zm00001d021576	0.533333	4.78667	1.92187	1.1e-19	up
Zm00001d024208	0.733333	5.58	1.88591	1.23e-20	up
Zm00001d007828	3.36	17.5667	1.8423	2.12e-16	up
Zm00001d022457	3.06333	15.1533	1.82682	1.12e-27	up
Zm00001d014601	2.24667	11.25	1.8154	8.92e-26	up
Zm00001d033987	0.9	5.28667	1.80744	1.3e-24	up
Zm00001d035246	18.3867	70.8467	1.80042	4.84e-98	up
Zm00001d021711	0.976667	8.33	1.79871	8.71e-17	up
Zm00001d009999	1.07667	6.68	1.79033	3.82e-19	up
Zm00001d031164	12.79	49.0767	1.75204	8.61e-63	up
Zm00001d021708	19.4033	58.35	1.7431	8.34e-68	up
Zm00001d017598	1.30333	6.97667	1.74029	3.39e-19	up
Zm00001d046676	3.42667	13.35	1.73174	7.79e-32	up
Zm00001d007335	0.283333	4.07	1.72015	2.99e-14	up
Zm00001d044529	8.61333	31.9167	1.70337	4.26e-56	up
Zm00001d016588	5.33	20.5633	1.68646	6.49e-39	up
Zm00001d013629	0.433333	3.06333	1.68294	7.34e-15	up
Zm00001d052211	1.43	6.80667	1.68166	4.09e-24	up
Zm00001d046184	2.73333	11.7533	1.66546	3.1e-23	up
Zm00001d038806	15.6133	55.0433	1.66076	7.15e-90	up
Zm00001d021647	2.62333	9.68333	1.64781	3.75e-39	up
Zm00001d003006	18.93	66.3667	1.64329	8.72e-64	up
Zm00001d006117	1.52	5.92	1.63796	1.66e-26	up
Zm00001d031158	210.183	737.507	1.60108	5.01e-76	up
Zm00001d041922	0.74	13.0367	1.59773	2.5e-12	up
Zm00001d023267	5.49667	20.2333	1.59077	1.05e-66	up
Zm00001d017801	3.02667	11.5267	1.58858	2.2e-24	up
Zm00001d044541	4.93	18.7767	1.58601	8.76e-25	up
Zm00001d042922	10.98	36.29	1.58523	2.97e-58	up
Zm00001d046342	2.05333	8.17	1.57076	3.32e-20	up
Zm00001d023354	0.39	3.21	1.55727	6.73e-12	up
Zm00001d022072	0.583333	2.43333	1.55387	5.45e-17	up
Zm00001d010870	2.19333	9.31	1.52264	1.7e-15	up
Zm00001d010687	1.1	4.75667	1.51838	8.54e-15	up
Zm00001d028367	6.12	20.62	1.50425	1.88e-30	up
Zm00001d024207	1.73667	13.8533	1.50206	5.72e-11	up
Zm00001d015578	9.75667	31.3033	1.50176	1.55e-42	up
Zm00001d018738	1084.09	3476.49	1.49203	4.89e-93	up
Zm00001d026387	1.05667	7.73333	1.48513	8.4e-24	up
Zm00001d028561	1.85333	15.8867	1.47678	1.18e-10	up
Zm00001d053554	52.4867	159.923	1.47654	3.23e-74	up
Zm00001d039935	0.916667	8.75333	1.46588	1.87e-10	up
Zm00001d037073	2.14	8.37667	1.46004	1.4e-14	up
Zm00001d042244	3.05667	9.85	1.45156	2.77e-26	up
Zm00001d030172	5.26667	16.9433	1.44763	1.29e-30	up
Zm00001d041082	1.05333	3.94333	1.43733	2.42e-14	up
Zm00001d032240	1.91667	7.42667	1.43068	8.05e-14	up
Zm00001d007363	4.9	16.7067	1.42745	8.87e-19	up
Zm00001d048950	6.96333	24.1667	1.42178	5.17e-18	up
Zm00001d021737	2.17	7.11333	1.41026	1.88e-19	up
Zm00001d031257	8.04	25.1433	1.39167	1.27e-23	up
Zm00001d021598	4.01667	11.0567	1.38969	1.9e-35	up
Zm00001d017121	5.11333	14.9033	1.38967	3.68e-29	up
Zm00001d019036	0.22	1.00667	1.38681	1.99e-09	up
Zm00001d013203	1.1	5.16667	1.3797	5.13e-10	up
Zm00001d007381	10.1267	35.1733	1.37597	5.71e-18	up
Zm00001d048721	9.05333	26.4433	1.37069	1.37e-31	up
Zm00001d047975	1.16667	3.26667	1.36668	4.21e-11	up
Zm00001d045190	13.4233	37.3633	1.35572	2.56e-51	up
Zm00001d026881	0	0.76	1.35278	1.15e-09	up
Zm00001d032486	0	5.12	1.34455	1.5e-09	up
Zm00001d031449	4.44333	12.7333	1.34069	5.19e-28	up
Zm00001d046602	5.01333	15.2667	1.34003	1.11e-19	up
Zm00001d042022	20.34	56	1.31637	1.05e-41	up
Zm00001d025437	2	6.65	1.30984	9.28e-18	up
Zm00001d034095	2.48667	5.81667	1.30973	7.42e-11	up
Zm00001d021698	1.36333	4.38667	1.30823	2.68e-12	up
Zm00001d026266	0	1.15667	1.30194	4.74e-09	up
Zm00001d023811	3.10667	11.8233	1.28961	9.27e-10	up
Zm00001d021615	28.7467	75.74	1.28514	2.5e-55	up
Zm00001d035659	6.96333	21.12	1.27764	4.77e-15	up
Zm00001d052194	39.97	106.48	1.27502	4.15e-44	up
Zm00001d052690	0.676667	2.85	1.27472	1.09e-08	up
Zm00001d051194	1.24	4.25	1.27406	1.7e-10	up
Zm00001d020378	2.91667	8.24	1.27344	8.11e-11	up
Zm00001d048717	135.52	340.307	1.24359	4.29e-100	up
Zm00001d002823	16.7233	42.8467	1.24144	7.95e-47	up
Zm00001d011157	0.463333	1.91667	1.24133	3.29e-08	up
Zm00001d031104	0.0266667	0.58	1.24	3.08e-08	up
Zm00001d049293	6.49667	16.3767	1.2352	4.39e-53	up
Zm00001d021572	10.9	27.8733	1.23509	5.56e-40	up
Zm00001d029648	0.226667	1.15667	1.23462	1.21e-07	up
ENSRNA049478193	1.33667	5.22	1.22745	1.05e-07	up
Zm00001d023769	0.136667	1.61	1.2267	1.25e-07	up
Zm00001d047841	1.22333	7.86	1.22575	2.17e-07	up
Zm00001d028335	1.57333	4.15667	1.22567	3.84e-16	up
Zm00001d006795	2.54	7.57333	1.21533	1.9e-11	up
Zm00001d008976	1.30667	4.67667	1.21497	1.41e-08	up
Zm00001d031221	24.26	60.8367	1.21216	2.42e-48	up
Zm00001d020780	16.2967	44.1433	1.211	1.45e-18	up
Zm00001d027686	4.49333	23.82	1.21087	2.68e-07	up
Zm00001d042143	111.64	333.403	1.20764	3.58e-11	up
Zm00001d025057	2.31	7.10333	1.20732	2.26e-10	up
Zm00001d012366	1.02	4.53333	1.20565	1.9e-07	up
Zm00001d048369	1.7	5.55667	1.20341	3.54e-09	up
Zm00001d044768	2.98333	8.05333	1.20327	2.53e-14	up
Zm00001d002899	1.25667	5.38333	1.20012	1.93e-07	up
Zm00001d042935	8.25667	25.02	1.1935	8.56e-11	up
Zm00001d048329	6.43667	15.9167	1.19137	1.02e-37	up
Zm00001d034096	1.19333	3.97333	1.19011	3.81e-08	up
Zm00001d045948	9.38667	26.9833	1.18587	7.94e-23	up
Zm00001d047011	70.1433	184.973	1.17815	3.78e-29	up
Zm00001d043484	0.266667	1.22333	1.17693	4.62e-07	up
Zm00001d021726	0.13	1.12333	1.17571	8.01e-07	up
Zm00001d047593	0.85	2.53333	1.17331	2.42e-09	up
Zm00001d025566	0.436667	3.44	1.17195	8.24e-07	up
Zm00001d049242	40.75	103.33	1.1697	1.84e-27	up
Zm00001d043838	4.85333	12.89	1.16764	1.21e-17	up
Zm00001d033872	36.5167	87.6433	1.16527	2.56e-57	up
Zm00001d021901	11.0667	30.49	1.15904	8.38e-13	up
Zm00001d046564	3.33333	9.22667	1.15203	4.35e-11	up
Zm00001d025043	5.32333	12.78	1.15074	6.82e-27	up
Zm00001d034097	4.48667	11.38	1.14886	1.78e-17	up
Zm00001d010039	4.28	10.9267	1.14058	3.79e-15	up
Zm00001d051952	6.84	15.8733	1.1367	1.38e-29	up
Zm00001d014134	0.663333	2.67667	1.13089	1.43e-06	up
Zm00001d012981	2.63333	6.65	1.1289	4.2e-10	up
Zm00001d016070	156.683	339.193	1.12833	2.75e-69	up
Zm00001d047437	2.11667	5.99	1.12779	2.5e-09	up
Zm00001d037398	14.1333	33.18	1.11355	3.05e-33	up
Zm00001d036370	79.1633	187.49	1.11276	3.39e-35	up
Zm00001d022077	3.62667	9.39	1.11107	1.37e-10	up
Zm00001d023994	19.6367	45.6767	1.11098	8.17e-41	up
Zm00001d042633	3.67333	12.9533	1.10343	1.14e-06	up
Zm00001d028389	7.18333	19.44	1.10099	5.11e-10	up
Zm00001d040468	8.21667	19.7367	1.10072	1.92e-19	up
Zm00001d012420	23.6567	55.37	1.09966	6.91e-30	up
Zm00001d021569	40.6567	94.7167	1.09933	3.7e-32	up
Zm00001d047436	41.06	93.5567	1.09703	3.59e-45	up
Zm00001d004525	1.92	5.15333	1.09354	1.83e-09	up
Zm00001d043674	9.21	23.14	1.09303	2.13e-13	up
Zm00001d024477	3.30667	6.97	1.09085	4.82e-10	up
Zm00001d008925	2.56	7.08	1.09032	1.78e-08	up
Zm00001d027449	26.8967	63.92	1.09012	9.1e-23	up
Zm00001d046474	31.57	77.7133	1.08678	2.04e-16	up
Zm00001d043122	0	7.92667	1.08213	8.46e-07	up
Zm00001d008600	5.42667	13.1333	1.07885	2.83e-15	up
Zm00001d010190	4.48333	11.0267	1.07484	1.1e-12	up
Zm00001d023303	1.69333	3.58333	1.07019	1.38e-10	up
Zm00001d052245	5.13	12.89	1.0699	2.66e-14	up
Zm00001d047744	3.77	9.65667	1.06861	6.73e-10	up
Zm00001d044010	0.64	2.28667	1.06586	8.36e-06	up
Zm00001d005246	15.3033	36.6833	1.06548	7.74e-15	up
Zm00001d015129	0.613333	2.06333	1.0616	4.49e-06	up
Zm00001d051001	12.9067	30.3667	1.05968	9.33e-23	up
Zm00001d002736	1.03667	2.91333	1.05874	2.81e-07	up
Zm00001d045678	20.7467	47.3533	1.05872	1.57e-25	up
Zm00001d039739	44.69	102.047	1.05726	3.68e-29	up
Zm00001d015798	0.586667	1.81667	1.05688	2.26e-06	up
Zm00001d029829	1.89333	5.09667	1.0518	1.12e-07	up
Zm00001d013151	0.536667	2.56	1.05154	1.61e-05	up
Zm00001d020984	3.16	8.15	1.05047	4.35e-09	up
Zm00001d012482	0.406667	1.45333	1.04656	1.02e-05	up
Zm00001d040705	0.303333	1.72	1.04376	1.8e-05	up
Zm00001d045295	2.63333	6.35667	1.04356	4.53e-11	up
Zm00001d046667	0.476667	7.45667	1.03866	6.82e-06	up
Zm00001d028554	14.6833	32.2733	1.03801	3.14e-28	up
Zm00001d013977	3.93667	10.6033	1.03649	1.95e-07	up
Zm00001d037397	8.71333	19.5633	1.03585	3.7e-22	up
Zm00001d028651	0.586667	2.95667	1.03573	2.26e-05	up
Zm00001d017425	12.8433	31.9933	1.02542	4.8e-10	up
Zm00001d021655	0.766667	2.53333	1.02506	1.34e-05	up
Zm00001d023402	0.683333	2.35333	1.02326	1.79e-05	up
Zm00001d021974	5.48667	12.6733	1.01425	1.22e-12	up
Zm00001d004738	1.71667	4.94333	1.01302	4.23e-06	up
Zm00001d003524	20.9233	45.9733	1.00871	4.74e-24	up
Zm00001d047547	19.2667	45.64	1.00735	6.33e-12	up
Zm00001d004731	10.2967	22.63	1.00578	1.55e-20	up
Zm00001d009705	0.226667	1.10333	1.00206	4.7e-05	up
Zm00001d021653	608.277	313.47	-1.00159	1.27e-32	down
Zm00001d037784	4.05333	1.80667	-1.00327	3.21e-08	down
Zm00001d024281	23.51	11.68	-1.00827	3.17e-22	down
Zm00001d034270	23.1667	10.46	-1.01232	2.06e-08	down
Zm00001d037619	3.52	1.56333	-1.01618	3.96e-06	down
Zm00001d043374	18.43	9.06667	-1.02066	1.34e-21	down
Zm00001d027486	11.6267	5.13667	-1.02595	5.92e-12	down
Zm00001d009702	3.9	1.74333	-1.02797	5.89e-10	down
Zm00001d025047	1.36	0.02	-1.03722	2.44e-06	down
Zm00001d052792	0.99	0.253333	-1.03875	2.04e-05	down
Zm00001d029801	1.55	0.05	-1.04029	3.04e-06	down
Zm00001d049113	269.593	135.26	-1.04055	4.66e-57	down
Zm00001d014191	2.49	0.95	-1.04203	1.02e-06	down
Zm00001d022346	2.19	0.803333	-1.05361	2.23e-07	down
Zm00001d035434	0.99	0.09	-1.05392	5.84e-06	down
Zm00001d048220	0.776667	0.0833333	-1.05562	6.68e-06	down
Zm00001d042611	17.6033	8.15333	-1.05689	9.71e-15	down
Zm00001d033079	2.47333	0.676667	-1.06507	9.7e-06	down
Zm00001d029373	6.81	5.39333	-1.06678	3.59e-06	down
Zm00001d046300	7.90667	2.94	-1.06933	1.04e-07	down
Zm00001d004743	7.24667	1.02	-1.07579	6.53e-06	down
Zm00001d017570	1.17333	0.166667	-1.0792	6.22e-06	down
Zm00001d010380	29.8367	13.85	-1.08576	7.33e-22	down
Zm00001d023242	84.3933	40.2967	-1.09443	2.23e-42	down
Zm00001d021732	4.76667	2.05	-1.09574	7.55e-12	down
Zm00001d021775	65.3133	30.43	-1.09862	1.08e-26	down
Zm00001d028282	2.58667	0.68	-1.11079	2.92e-06	down
Zm00001d048178	4.02333	1.57	-1.11163	7.13e-09	down
Zm00001d017204	2.54333	0.366667	-1.11976	2.42e-06	down
Zm00001d017077	17.8667	7.83667	-1.13113	2.75e-17	down
Zm00001d020793	47.86	21.5433	-1.13604	5.19e-19	down
Zm00001d043762	4.33333	1.84333	-1.13739	4.77e-15	down
Zm00001d023225	0.976667	0	-1.14014	1.9e-07	down
Zm00001d024486	1.99	0.48	-1.14077	1.6e-06	down
Zm00001d021469	0.36	0.0633333	-1.14441	1.73e-06	down
Zm00001d019207	8.23667	3.12667	-1.14482	1.39e-09	down
Zm00001d015053	2.84667	0.953333	-1.14609	9.65e-08	down
Zm00001d013039	23.4067	9.55333	-1.14699	7.07e-11	down
Zm00001d009071	4.50333	1.27	-1.14707	5.54e-07	down
Zm00001d022032	18.54	7.65333	-1.15058	1.94e-12	down
Zm00001d052472	3.34333	1.25	-1.15141	2.97e-09	down
Zm00001d029031	49.99	22.76	-1.1587	3.9e-41	down
Zm00001d021900	1.36	0.31	-1.15898	1.08e-06	down
Zm00001d031239	0.373333	0.103333	-1.16181	3.05e-07	down
Zm00001d039183	26.5333	16.69	-1.17019	1.06e-26	down
Zm00001d030023	1.84667	0.343333	-1.1741	8.52e-07	down
Zm00001d014369	1.54	0.15	-1.18188	2.46e-07	down
Zm00001d029183	4.67667	1.59667	-1.20023	5.03e-09	down
Zm00001d005823	4.96	1.70667	-1.20349	7.78e-10	down
Zm00001d026391	64.8467	41.73	-1.20589	2.26e-32	down
Zm00001d009248	0.643333	0.06	-1.20672	2.52e-07	down
Zm00001d013641	3.48	0.836667	-1.21883	1.49e-07	down
zma-MIR528a	10.92	3.10667	-1.22251	4.73e-08	down
Zm00001d023299	8.94667	4.28667	-1.22973	5.65e-12	down
Zm00001d040837	28.58	9.26	-1.24246	4.58e-09	down
Zm00001d024522	3.42	0.893333	-1.26545	2.18e-08	down
Zm00001d020043	31.3467	13.1233	-1.26893	1.23e-34	down
Zm00001d048625	2.29333	0.146667	-1.27607	2.79e-08	down
Zm00001d004689	2.76	0.53	-1.30227	2.07e-08	down
Zm00001d004330	18.9833	6.15333	-1.31465	9.53e-12	down
Zm00001d017274	13.5867	5.23	-1.33158	4.17e-28	down
Zm00001d021358	3.70667	0.76	-1.33457	1.02e-08	down
Zm00001d008700	2.93667	0.873333	-1.33796	2.29e-11	down
Zm00001d026222	2.90333	0.966667	-1.36213	6.57e-16	down
Zm00001d032992	9.23333	3.07333	-1.36616	5.43e-16	down
Zm00001d029243	5.04333	1.56	-1.37624	1.2e-13	down
Zm00001d041842	16.48	5.84	-1.38994	9.2e-25	down
Zm00001d044826	21.48	7.74333	-1.40046	1.42e-22	down
Zm00001d006446	7.82333	2.39667	-1.40916	7.71e-15	down
Zm00001d044762	5.02	1.34	-1.42155	3.3e-12	down
Zm00001d012484	7.94	1.36	-1.42564	5.79e-10	down
Zm00001d023603	27.53	9.86667	-1.42685	3.64e-33	down
Zm00001d001820	68.9667	25.63	-1.42809	1.47e-56	down
Zm00001d027816	7.02	2	-1.43396	4.68e-14	down
Zm00001d030346	2.89	0.0633333	-1.4473	1.31e-10	down
Zm00001d017279	12.5733	4.10333	-1.46394	6.05e-23	down
Zm00001d037383	6.93	1.80667	-1.48389	6.27e-14	down
GRMZM5G858556	4.32	0	-1.48434	2.59e-11	down
Zm00001d031934	23.34	7.61333	-1.512	1e-28	down
Zm00001d021734	2.54667	0	-1.52142	9.18e-12	down
Zm00001d035428	8.13667	2.57333	-1.52606	2.63e-23	down
Zm00001d008795	4.30333	1.03333	-1.55065	5.93e-15	down
Zm00001d019450	4.65667	1.32	-1.56049	5.59e-21	down
Zm00001d027749	3.33	0.776667	-1.56779	3.16e-15	down
Zm00001d013259	14.5333	4.36333	-1.63995	2.26e-28	down
Zm00001d005600	2.20667	0.0833333	-1.64007	4.52e-13	down
Zm00001d011285	1597.64	526.27	-1.6448	3.99e-115	down
Zm00001d009084	30.15	8.73667	-1.67388	2.45e-38	down
Zm00001d032545	5.99	1.65	-1.68202	2.38e-22	down
Zm00001d051161	10.16	2.75667	-1.69649	1.31e-31	down
Zm00001d023253	3.37	0.586667	-1.8	4.98e-19	down
Zm00001d002707	30.4867	7.99333	-1.83884	2.34e-55	down
Zm00001d015905	13.7133	3.14333	-1.84773	1.77e-31	down
Zm00001d044402	845.69	229.797	-1.9016	6.59e-160	down
Zm00001d033478	3.79333	0.163333	-1.94812	3.01e-18	down
Zm00001d014947	65.17	16.2667	-1.9825	9.13e-98	down
Zm00001d004366	12.5033	2.53	-2.00009	1.22e-36	down
Zm00001d040368	1.42	0.0533333	-2.0259	8.42e-20	down
Zm00001d053740	11.5	2.27333	-2.06678	1.27e-43	down
Zm00001d000196	4.37667	0.463333	-2.16579	3.64e-26	down
Zm00001d022092	18.53	2.91667	-2.21012	8.78e-39	down
Zm00001d044399	529.513	98.9767	-2.39264	3.65e-177	down
Zm00001d004138	8.06667	0.636667	-2.45366	1.96e-34	down
Zm00001d038303	18.02	1.03333	-2.54888	8.01e-39	down
Zm00001d044396	814.507	132.81	-2.58394	2.23e-185	down
Zm00001d043610	201.923	25.1	-2.61485	1.21e-54	down
Zm00001d010965	13.21	2.57667	-2.66016	1.31e-98	down
Zm00001d014128	5.54667	0.283333	-2.73111	4.02e-40	down
Zm00001d038891	40.2933	5.18667	-2.80864	4.56e-139	down
Zm00001d053960	31.4967	3.54667	-2.90955	2.04e-132	down
Zm00001d053941	30.17	2.31	-3.18203	8.02e-98	down
Zm00001d044400	311.017	17.6933	-3.81459	2.89e-171	down
Zm00001d034815	4.92	0.08	-3.87951	8.53e-96	down
Zm00001d021680	15.2	0.02	-3.95488	5.57e-89	down
Zm00001d049288	65.75	2.56	-3.99605	3.67e-133	down
Zm00001d011847	50.2633	0.823333	-5.15452	8.68e-299	down

## Sheet: Functional pathways
The up-regulated genes with functional annotations involved in differential functional pathways.
Functional pathway	Gene ID	Description
Plant-pathogen interaction	Zm00001d021629	Protein DETOXIFICATION 40
Plant-pathogen interaction	Zm00001d045948	Protein DETOXIFICATION 16
Plant-pathogen interaction	Zm00001d010870	Glutathione S-transferase F13
Plant-pathogen interaction	Zm00001d020780	Glutathione transferase23
Plant-pathogen interaction	Zm00001d017121	Glyceraldehyde-3-phosphate dehydrogenase4
Plant-pathogen interaction	Zm00001d051001	Glyceraldehyde-3-phosphate dehydrogenase cytosolic
Plant-pathogen interaction	Zm00001d033987	Heat stress transcription factor A-6b
Plant-pathogen interaction	Zm00001d031325	25.3 kDa heat shock protein chloroplastic
Plant-pathogen interaction	Zm00001d008841	17.8 kDa class II heat shock protein
Plant-pathogen interaction	Zm00001d039566	17.5 kDa class II heat shock protein
Plant-pathogen interaction	Zm00001d028561	17.4 kDa class I heat shock protein
Plant-pathogen interaction	Zm00001d039935	heat shock protein17.2
Plant-pathogen interaction	Zm00001d052194	23.6 kDa heat shock protein mitochondrial
Plant-pathogen interaction	Zm00001d047841	17.4 kDa class I heat shock protein
Plant-pathogen interaction	Zm00001d028554	Cytosolic enolase 3
Plant-pathogen interaction	Zm00001d002823	Hsp70-Hsp90 organizing protein 3
Plant-pathogen interaction	Zm00001d024903	Heat shock protein 90 kDa
Plant-pathogen interaction	Zm00001d049293	Putative leucine-rich repeat receptor-like protein kinase family protein
Plant-pathogen interaction	Zm00001d042922	Probable mediator of RNA polymerase II transcription subunit 37c
Plant-pathogen interaction	Zm00001d021698	Receptor-like protein kinase RK20-1
Plant-pathogen interaction	Zm00001d011157	Putative DUF26-domain receptor-like protein kinase family protein
Plant-pathogen interaction	Zm00001d047437	Protein kinase superfamily protein
Plant-pathogen interaction	Zm00001d037398	Putative lectin-like receptor protein kinase family protein
Plant-pathogen interaction	Zm00001d036370	Chitinase2
Plant-pathogen interaction	Zm00001d012420	Heat shock 70 kDa protein
Plant-pathogen interaction	Zm00001d037397	Putative lectin-like receptor protein kinase family protein
Plant-pathogen interaction	Zm00001d010687	Protein kinase superfamily protein
Plant-pathogen interaction	Zm00001d021726	G-type lectin S-receptor-like serine/threonine-protein kinase B120
Plant-pathogen interaction	Zm00001d028651	Cysteine-rich repeat secretory protein 55
Plant-pathogen interaction	Zm00001d031158	Pathogenesis related protein5
Plant-pathogen interaction	Zm00001d018738	Pathogenesis related protein4
Plant-pathogen interaction	Zm00001d023811	Pathogenesis-related protein STH-21
Plant-pathogen interaction	Zm00001d021737	S-domain class receptor-like kinase3
Plant-pathogen interaction	Zm00001d006117	LRR receptor-like serine/threonine-protein kinase GSO1
Plant-pathogen interaction	Zm00001d021615	Cathepsin B-like cysteine proteinase 3
Plant-pathogen interaction	Zm00001d025057	NAD(P)-linked oxidoreductase superfamily protein
Plant-pathogen interaction	Zm00001d012981	NAD(P)-binding Rossmann-fold superfamily protein
Plant-pathogen interaction	Zm00001d003524	NAD(P)-linked oxidoreductase superfamily protein
Plant-pathogen interaction	Zm00001d044010	Probable WRKY transcription factor 30
Plant-pathogen interaction	Zm00001d012482	Putative WRKY DNA-binding domain superfamily protein
Cell wall component	Zm00001d023402	Putative MYB DNA-binding domain superfamily protein
Cell wall component	Zm00001d015129	Pectin lyase-like superfamily protein
Cell wall component	Zm00001d032240	Myb domain protein 85
Cell wall component	Zm00001d010039	Cellulase containing protein
Cell wall component	Zm00001d004525	Protein REDUCED WALL ACETYLATION 3
Cell wall component	Zm00001d021770	Peroxisomal isocitrate dehydrogenase [NADP]
Cell wall component	Zm00001d022457	Peroxidase 3
Cell wall component	Zm00001d014601	Peroxidase 16
Cell wall component	Zm00001d046676	Tryptophan synthase beta type 2
Cell wall component	Zm00001d046184	Peroxidase 52
Cell wall component	Zm00001d053554	Peroxidase 52
Cell wall component	Zm00001d037073	Hydroxycinnamoyltransferase3
Cell wall component	Zm00001d042022	Peroxidase 12
Cell wall component	Zm00001d002899	Peroxidase 12
Cell wall component	Zm00001d023994	Beta-glucosidase%2C chloroplastic
Cell wall component	Zm00001d010190	Glutamate-oxaloacetate transaminase5
Cell wall component	Zm00001d020984	Probable sarcosine oxidase
Cell wall component	Zm00001d040705	Peroxidase 64
Cell wall component	Zm00001d045295	ACS-like protein Putative AMP-dependent synthetase and ligase superfamily protein
Plant hormone and signal transduction	Zm00001d052245	Exocyst complex component SEC6
Plant hormone and signal transduction	Zm00001d041056	Auxin response factor 2
Plant hormone and signal transduction	Zm00001d000298	BRASSINOSTEROID INSENSITIVE 1-associated receptor kinase 1
Plant hormone and signal transduction	Zm00001d007363	BRASSINOSTEROID INSENSITIVE 1-associated receptor kinase 1
Plant hormone and signal transduction	Zm00001d027686	Ethylene-responsive transcription factor ERF098
Plant hormone and signal transduction	Zm00001d032858	Kaurene synthase1
Plant hormone and signal transduction	Zm00001d041082	Kaurene synthase4
Plant hormone and signal transduction	Zm00001d046342	Kkaurene oxidase2
Plant hormone and signal transduction	Zm00001d047744	Jasmonate-regulated gene 21
Plant hormone and signal transduction	Zm00001d043124	Exocyst complex component SEC5A
Terpenoid and quinone biosynthesis	Zm00001d026386	2-methoxy-6-polyprenyl-14-benzoquinol methylase mitochondrial
Terpenoid and quinone biosynthesis	Zm00001d024211	Alpha-humulene/(-)-(E)-beta-caryophyllene synthase
Terpenoid and quinone biosynthesis	Zm00001d024210	Terpene synthase6
Terpenoid and quinone biosynthesis	Zm00001d024208	Alpha-humulene/(-)-(E)-beta-caryophyllene synthase
Terpenoid and quinone biosynthesis	Zm00001d024207	Alpha-humulene/(-)-(E)-beta-caryophyllene synthase
Terpenoid and quinone biosynthesis	Zm00001d024477	Terpene synthase9
Terpenoid and quinone biosynthesis	Zm00001d019036	2-methoxy-6-polyprenyl-14-benzoquinol methylase mitochondrial
Terpenoid and quinone biosynthesis	Zm00001d031104	2-methoxy-6-polyprenyl-14-benzoquinol methylase mitochondrial
Cytochrome P450	Zm00001d013629	Cytochrome P450 family 87 subfamily A polypeptide 2
Cytochrome P450	Zm00001d015578	Cytochrome P450 71D8
Cytochrome P450	Zm00001d034095	Cytochrome P450 family 81 subfamily D polypeptide 8
Cytochrome P450	Zm00001d034096	Cytochrome P450 family 81 subfamily D polypeptide 8
Cytochrome P450	Zm00001d034097	Cytochrome P450 family 81 subfamily D polypeptide 8
ABC transporters	Zm00001d026426	ABC transporter B family member 19
ABC transporters	Zm00001d021647	ABC transporter G family member 34
ABC transporters	Zm00001d048329	ABC transporter C family member 3
ABC transporters	Zm00001d025043	ABC transporter C family member 4
ATP	Zm00001d031221	AAA-ATPase ASD mitochondrial
ATP	Zm00001d047436	AAA-ATPase ASD mitochondrial
SLC family	Zm00001d021569	Transparent testa 12 protein
SLC family	Zm00001d043838	Transparent testa 12 protein
Amino sugar and nucleotide sugar metabolism	Zm00001d016070	Phosphate regulatory homolog1
Aquaporin	Zm00001d003006	Aquaporin PIP2-5
Arginine and proline metabolism	Zm00001d051194	Arginine decarboxylase
Biosynthesis of unsaturated fatty acids	Zm00001d023769	Delta(12)-fatty-acid desaturase
Carotenoid biosynthesis	Zm00001d002736	Carotenoid cleavage dioxygenase7
Cationic antimicrobial peptide	Zm00001d034438	Peptidyl-prolyl cis-trans isomerase
Diterpenoid biosynthesis	Zm00001d029648	Copalyl diphosphate synthase2
Drug metabolism - cytochrome P450	Zm00001d007828	Probable flavin-containing monooxygenase 1
Estrogen signaling pathway	Zm00001d004243	Peptidyl-prolyl cis-trans isomerase FKBP65
Fatty acid degradation	Zm00001d004731	Aldehyde dehydrogenase
Ferroptosis	Zm00001d023223	Ferritin-2 chloroplastic
Glycerolipid metabolism	Zm00001d008600	Sulfoquinovosyl transferase SQD2
Glyoxylate and dicarboxylate metabolism	Zm00001d017801	Formate dehydrogenase chloroplastic/mitochondrial
Indole alkaloid biosynthesis	Zm00001d008925	GDSL esterase/lipase
Linoleic acid metabolism	Zm00001d031449	Lipoxygenase 2 chloroplastic
Longevity regulating pathway	Zm00001d038806	Chaperone protein ClpB1
Monoterpenoid biosynthesis	Zm00001d052211	UDP-glycosyltransferase 85A7
Other types of O-glycan biosynthesis	Zm00001d021974	Arabinosyltransferase RRA3
Pantothenate and CoA biosynthesis	Zm00001d008976	3-methyl-2-oxobutanoate hydroxymethyltransferase 1 mitochondrial
Pentose phosphate pathway	Zm00001d022077	Probable 6-phosphogluconolactonase 1
Photosynthesis	Zm00001d026277	Coproporphyrinogen III oxidase2
Pyrimidine metabolism	Zm00001d043674	Cytidine deaminase
Starch and sucrose metabolism	Zm00001d021598	Glucan endo-1%2C3-beta-glucosidase 3
