# Supplementary material for: RppM, Encoding a Typical CC-NBS-LRR Protein, Confers Resistance to Southern Corn Rust in Maize
Source: Front Plant Sci. 2022 Jul 12;13:951318. doi: 10.3389/fpls.2022.951318 (PMC9317930; doi:10.3389/fpls.2022.951318)
Supplement: Supplementary file 4 [file Table_2.XLSX]

## Sheet: DEGs
Data S2. Differentially expressed genes (DEGs) in the comparison of 62 DAS between Jing2416K and Jing2416.
Gene ID (B73 RefGen_v4)	J2416_48d_tpm	J2416K_48d_tpm	log2FC	p value adjust	Regulate
Zm00001d026386	0.12	25.1333	4.29753	1.7e-235	up
Zm00001d041056	0	8.41667	3.57732	1.29e-138	up
Zm00001d021770	0.0866667	6.32	3.1622	5.42e-110	up
Zm00001d021529	2.62	47.8933	2.99815	2.48e-120	up
Zm00001d043124	0.136667	3.54	2.87096	6.41e-87	up
Zm00001d023223	9.24667	63.5133	2.40182	3.14e-134	up
Zm00001d026277	2.34333	19.7667	2.25828	2.44e-69	up
Zm00001d004243	34.5867	154.56	2.05229	0	up
Zm00001d028408	7.57667	41.26	2.02398	4.91e-77	up
Zm00001d023145	0	7.74	1.88642	2.63e-34	up
Zm00001d021629	0.523333	5.02333	1.82132	7.98e-32	up
Zm00001d039933	13.58	70.4333	1.7373	9.95e-38	up
Zm00001d028561	57.8967	209.457	1.6855	2.54e-79	up
Zm00001d053960	15.47	55.1933	1.6652	5.47e-119	up
Zm00001d047841	26.3367	100.24	1.65893	6.09e-59	up
Zm00001d053941	15.49	56.0567	1.64395	1.97e-78	up
Zm00001d027749	1.18667	6.13667	1.59872	1.86e-29	up
Zm00001d021598	3.91	13.2233	1.58604	8.92e-62	up
Zm00001d023354	0.736667	6.65	1.56125	1.61e-23	up
Zm00001d034438	21.7667	71.3533	1.5264	4.04e-73	up
Zm00001d023267	6.76667	25.0267	1.49458	1.43e-86	up
Zm00001d050474	0.826667	5.25333	1.49131	1.59e-22	up
Zm00001d048717	121.49	358.92	1.48689	6.7e-300	up
Zm00001d039935	147.273	418.323	1.43286	2.83e-147	up
Zm00001d023303	0.673333	6.85333	1.42906	1.51e-26	up
Zm00001d021576	3.10333	11.71	1.39325	3.53e-25	up
Zm00001d007828	4.24333	30.7167	1.33437	1.89e-17	up
Zm00001d039936	225.33	573.267	1.30107	4.59e-96	up
Zm00001d046676	3.98333	11.8433	1.2773	9.11e-26	up
Zm00001d024903	53.6667	138.033	1.26744	1.85e-136	up
Zm00001d021974	5.74	17.07	1.26626	3.6e-28	up
Zm00001d047799	11.7367	31.54	1.25479	1.62e-51	up
Zm00001d048721	15.0533	39.2167	1.23254	2.97e-46	up
Zm00001d053569	10.5167	27.6167	1.23227	4.61e-45	up
Zm00001d027809	0.98	3.45	1.21593	5.97e-15	up
Zm00001d008841	139.373	339.817	1.21288	6.2e-65	up
Zm00001d010690	0.27	3.13333	1.15064	3.35e-13	up
Zm00001d048722	16.8633	41.1933	1.14368	3.86e-32	up
Zm00001d046602	6.69333	18.0233	1.14279	4.37e-22	up
Zm00001d048718	2.03333	6.05	1.12516	1.12e-16	up
Zm00001d053740	6.24	15.9733	1.11003	7.99e-24	up
Zm00001d019036	0.186667	1.28667	1.10545	6.8e-12	up
Zm00001d039566	175.75	390.207	1.10108	4.51e-65	up
Zm00001d043484	0.346667	1.86	1.07368	4.75e-11	up
Zm00001d021566	1.42667	5.27333	1.03814	1.92e-15	up
Zm00001d046564	3.39	9.61667	1.02621	2.76e-12	up
Zm00001d024268	4.63333	12.3933	1.02398	1.9e-13	up
Zm00001d047975	1.8	6.16667	1.01297	1.35e-14	up
Zm00001d043610	53.7667	135.537	1.00686	4.62e-12	up
Zm00001d042974	6.1	13.7	1.00364	2.92e-18	up
Zm00001d028335	5.45667	12.2567	1.00141	3.44e-36	up
Zm00001d018839	3.3	0.663333	-1.05007	1.37e-10	down
Zm00001d023225	1.82333	0	-1.05297	1.12e-12	down
Zm00001d038703	2.77667	0.293333	-1.05608	2.75e-11	down
Zm00001d003048	2.72667	0.956667	-1.06642	1.19e-12	down
Zm00001d033957	3.10333	1.26667	-1.0736	1.69e-13	down
Zm00001d026391	77.6467	48.88	-1.08324	4.45e-67	down
Zm00001d038791	6.38	2.70333	-1.09046	2.26e-21	down
Zm00001d044442	4.87333	2.09333	-1.09403	1.18e-21	down
Zm00001d007027	56.1433	22.3567	-1.09706	1.43e-19	down
Zm00001d044765	15.15	6.00333	-1.103	5.79e-18	down
Zm00001d021595	128.253	57.8467	-1.12001	1.66e-58	down
Zm00001d026094	20.7667	7.92333	-1.14013	3.23e-19	down
Zm00001d013003	3.11	0.336667	-1.1415	7.22e-13	down
Zm00001d007175	2.18	0.38	-1.1686	4.6e-13	down
Zm00001d019060	9.59	3.83	-1.1695	2.42e-25	down
Zm00001d017002	55.0933	18.97	-1.18248	7.93e-19	down
Zm00001d037359	2.80333	0.12	-1.20068	8.14e-15	down
Zm00001d027901	20.6167	4.25667	-1.20175	5.74e-14	down
Zm00001d034601	89.2867	37.7233	-1.24615	1.11e-102	down
Zm00001d040368	1.54333	0.143333	-1.25149	3.65e-15	down
Zm00001d022435	10.0333	3.75333	-1.31265	1.15e-35	down
Zm00001d021897	4.09	0.883333	-1.32323	1.45e-17	down
Zm00001d016719	26.12	8.69667	-1.36033	5.27e-32	down
Zm00001d022053	12.4167	0.11	-1.37242	5.32e-19	down
Zm00001d000294	4.61667	0.723333	-1.44356	2.58e-20	down
Zm00001d024486	4.20667	0.353333	-1.50309	1.23e-21	down
Zm00001d021900	2.45	0.136667	-1.54782	4.83e-23	down
Zm00001d048087	8.44	1.26333	-1.58442	3.79e-25	down
Zm00001d023994	21.2067	6.39667	-1.58626	3.17e-62	down
Zm00001d039524	7.00667	1.05	-1.59331	1.76e-25	down
Zm00001d006947	3.03667	0.0633333	-1.65082	2.23e-26	down
Zm00001d020976	18.6033	4.54333	-1.65889	2.08e-40	down
Zm00001d051934	4.50333	0.183333	-1.78997	1.11e-30	down
Zm00001d038303	18.61	1.19333	-1.82033	1.87e-33	down
Zm00001d024522	41.76	10.1067	-1.98062	5.45e-102	down
Zm00001d049244	166.867	37.0633	-2.12031	2.71e-261	down
Zm00001d034815	5.35667	0.15	-3.00369	6.79e-99	down

## Sheet: Functional pathways
The up-regulated genes with functional annotations involved in differential functional pathways.
Functional pathway	Gene ID	Description
Plant-pathogen interaction	Zm00001d021629	Protein DETOXIFICATION 40
Plant-pathogen interaction	Zm00001d028408	Heat shock protein26
Plant-pathogen interaction	Zm00001d039933	16.9 kDa class I heat shock protein 1
Plant-pathogen interaction	Zm00001d028561	17.4 kDa class I heat shock protein
Plant-pathogen interaction	Zm00001d047841	17.4 kDa class I heat shock protein
Plant-pathogen interaction	Zm00001d039935	Heat shock protein17.2
Plant-pathogen interaction	Zm00001d039936	17.4 kDa class I heat shock protein
Plant-pathogen interaction	Zm00001d008841	17.8 kDa class II heat shock protein
Plant-pathogen interaction	Zm00001d039566	17.5 kDa class II heat shock protein
Plant-pathogen interaction	Zm00001d024903	Heat shock protein 90 kDa
Plant-pathogen interaction	Zm00001d047799	Heat shock 70 kDa protein 5
Plant-pathogen interaction	Zm00001d021566	Receptor like protein 4
Cell wall component	Zm00001d024268	NAC domain-containing protein 21/22
Cell wall component	Zm00001d021770	Peroxisomal isocitrate dehydrogenase [NADP]
Cell wall component	Zm00001d046676	Tryptophan synthase beta type 2
Plant hormone and signal transduction	Zm00001d021529	Protein C2-DOMAIN ABA-RELATED 4
Plant hormone and signal transduction	Zm00001d041056	Auxin response factor 2
Plant hormone and signal transduction	Zm00001d043124	Exocyst complex component SEC5A
C5-Branched dibasic acid metabolism	Zm00001d053960	3-isopropylmalate dehydratase large subunit
C5-Branched dibasic acid metabolism	Zm00001d053941	3-isopropylmalate dehydratase large subunit
Cationic antimicrobial peptide	Zm00001d034438	Peptidyl-prolyl cis-trans isomerase
Cytochrome P450	Zm00001d007828	Probable flavin-containing monooxygenase 1
Cytochrome P450	Zm00001d053569	Cytochrome P450 711A1
Terpenoid and quinone biosynthesis	Zm00001d026386	2-methoxy-6-polyprenyl-14-benzoquinol methylase mitochondrial
Terpenoid and quinone biosynthesis	Zm00001d019036	2-methoxy-6-polyprenyl-14-benzoquinol methylase mitochondrial
Flavonoid biosynthesis	Zm00001d010690	Anthocyanidin 3-O-glucosyltransferase
Other types of O-glycan biosynthesis	Zm00001d021974	Arabinosyltransferase RRA3
Photosynthesis	Zm00001d026277	Coproporphyrinogen III oxidase2
Starch and sucrose metabolism	Zm00001d021598	Glucan endo-1%2C3-beta-glucosidase 3
