# Supplementary material for: RppM, Encoding a Typical CC-NBS-LRR Protein, Confers Resistance to Southern Corn Rust in Maize
Source: Front Plant Sci. 2022 Jul 12;13:951318. doi: 10.3389/fpls.2022.951318 (PMC9317930; doi:10.3389/fpls.2022.951318)
Supplement: Supplementary file 5 [file Table_3.XLSX]

## Sheet: DEGs
Data S3. Differentially expressed genes (DEGs) in the comparison of Jing2416K between 48 DAS and 62 DAS.
Gene ID (B73 RefGen_v4)	J2416_48d_tpm	J2416K_48d_tpm	log2FC	p value adjust	Regulate
Zm00001d049288	2.56	215.79	5.82465	8.58e-266	up
Zm00001d021680	0.02	29.1167	5.41422	8.15e-107	up
Zm00001d039935	8.75333	418.323	5.1615	0	up
Zm00001d024903	3.67	138.033	4.90189	0	up
Zm00001d039936	15.7367	573.267	4.83632	0	up
Zm00001d028408	0.826667	41.26	4.59081	5.96e-117	up
Zm00001d053941	2.31	56.0567	4.07169	4.87e-163	up
Zm00001d039933	1.82333	70.4333	3.95678	3.18e-64	up
Zm00001d004243	8.77	154.56	3.85553	0	up
Zm00001d023387	1.57333	55.9167	3.62906	1.44e-48	up
Zm00001d053960	3.54667	55.1933	3.58948	5.1e-236	up
Zm00001d033990	0.493333	11.4467	3.50505	3.13e-55	up
Zm00001d028561	15.8867	209.457	3.37341	3.51e-138	up
Zm00001d047841	7.86	100.24	3.26093	3e-105	up
Zm00001d037232	0.316667	5.94667	3.21486	1.18e-45	up
Zm00001d017288	0.763333	12.3167	3.12276	4.94e-44	up
Zm00001d008841	33.89	339.817	3.09412	5.31e-204	up
Zm00001d042922	36.29	322.397	2.90122	0	up
Zm00001d007271	0.913333	17.5667	2.72808	2.55e-23	up
Zm00001d015905	3.14333	27.44	2.72231	2.06e-79	up
Zm00001d024522	0.893333	10.1067	2.7018	2.92e-34	up
Zm00001d031344	0.0766667	4.8	2.6979	2.53e-19	up
Zm00001d021358	0.76	7.88333	2.69171	3.78e-26	up
Zm00001d039566	53.7567	390.207	2.63413	3.18e-162	up
Zm00001d038806	55.0433	397.483	2.63222	0	up
Zm00001d013259	4.36333	33.5567	2.62509	7.67e-87	up
Zm00001d010965	2.57667	14.76	2.60885	9.43e-102	up
Zm00001d013493	0.816667	6.39667	2.5934	1.59e-41	up
Zm00001d047799	4.27	31.54	2.55365	1.6e-115	up
Zm00001d046471	10.67	83.5567	2.5425	7.28e-48	up
Zm00001d048841	0.06	2.24	2.4285	1.15e-15	up
Zm00001d053740	2.27333	15.9733	2.42361	5.71e-62	up
Zm00001d012420	55.37	350.233	2.40921	1.87e-255	up
Zm00001d027749	0.776667	6.13667	2.39426	1.02e-32	up
Zm00001d031325	49.7	306.997	2.39152	0	up
Zm00001d019463	0.166667	2.86333	2.39028	1.37e-16	up
Zm00001d044728	1.46667	22.42	2.36965	1.57e-16	up
Zm00001d042540	0.223333	2.51	2.35869	6.8e-17	up
Zm00001d025508	1.01	12.2733	2.3584	2.21e-17	up
Zm00001d027353	0.786667	7.01333	2.34419	1.95e-22	up
Zm00001d047547	45.64	267.13	2.31665	1.12e-156	up
Zm00001d007411	0.1	4.50667	2.30245	6.79e-14	up
Zm00001d036281	1.18333	7.28667	2.21669	4.39e-69	up
Zm00001d023941	2.30333	14.5667	2.19916	1.48e-55	up
Zm00001d007604	0.0433333	1.82	2.18556	2.1e-12	up
Zm00001d040027	0.183333	20.73	2.1736	3.22e-12	up
Zm00001d037453	1.51333	9.97667	2.16964	1.64e-25	up
Zm00001d021818	0.0733333	1.38	2.15232	1.41e-12	up
Zm00001d042217	2.04	16.6633	2.12225	7.63e-16	up
Zm00001d043610	25.1	135.537	2.11501	5.43e-26	up
Zm00001d039301	0.703333	5.24333	2.09412	2.85e-17	up
Zm00001d011782	4.68667	24.9533	2.08868	3.5e-57	up
Zm00001d020340	1.23333	7.24333	2.08715	1.35e-26	up
Zm00001d052792	0.253333	2.02667	2.06648	4.41e-15	up
Zm00001d006082	0.346667	3.63667	2.06001	1.42e-12	up
Zm00001d011847	0.823333	4.51667	2.03538	2.22e-20	up
Zm00001d039081	2.02333	10.6867	2.02986	3.26e-43	up
Zm00001d043912	0.93	5.53667	2.02377	4.9e-13	up
Zm00001d048073	1.94	9.94	1.97653	6.79e-38	up
Zm00001d023664	4.85	23.7067	1.95477	3.6e-43	up
Zm00001d048969	0.623333	3.63333	1.95153	9.5e-19	up
Zm00001d033710	0.583333	5.7	1.94276	5.44e-11	up
Zm00001d031769	1.18	5.94333	1.94019	1.6e-33	up
Zm00001d053819	1.39	6.72333	1.93972	1.1e-40	up
Zm00001d031351	6.78333	34.4967	1.9189	6.87e-48	up
Zm00001d002584	2.35333	15.0567	1.91053	7.03e-14	up
Zm00001d038275	0.886667	3.98333	1.90789	1.31e-12	up
Zm00001d006017	0.706667	4.7	1.89909	3.67e-13	up
Zm00001d017025	0.303333	2.02667	1.89176	8.06e-13	up
Zm00001d046204	0.276667	2.58667	1.88564	1.95e-10	up
Zm00001d040979	11.2933	50.14	1.8718	1.48e-76	up
Zm00001d031395	0.346667	2.17333	1.85622	5.02e-13	up
Zm00001d028557	12.9867	60.39	1.85525	6.95e-24	up
Zm00001d010586	2.13	12.2367	1.84389	2.67e-13	up
Zm00001d033987	5.28667	23.48	1.83171	5.02e-69	up
Zm00001d013559	0.223333	2.15333	1.8312	3.89e-09	up
Zm00001d007949	0.516667	3.68	1.81272	2.49e-10	up
Zm00001d006351	0.42	2.23333	1.80926	6.27e-15	up
Zm00001d049282	22.2167	92.3567	1.80821	4.29e-112	up
Zm00001d045678	47.3533	192.69	1.80563	3.51e-229	up
Zm00001d014486	23.74	103.58	1.80424	9.62e-122	up
Zm00001d051952	15.8733	63.71	1.79646	3.62e-210	up
Zm00001d041282	4.51	20.18	1.78898	1.91e-23	up
Zm00001d017526	42.0533	170.77	1.78722	8.77e-166	up
Zm00001d021839	7.28	31.2333	1.78246	1.02e-40	up
Zm00001d002741	0.963333	4.89667	1.77938	7.4e-09	up
Zm00001d052194	106.48	427.857	1.77796	5.25e-183	up
Zm00001d005246	36.6833	147.753	1.77153	2.46e-127	up
Zm00001d031381	3.63	16.5133	1.76643	2.95e-20	up
Zm00001d003311	0.653333	3.82	1.76364	2.5e-11	up
Zm00001d033747	2.23667	10.1267	1.75912	1.8e-22	up
Zm00001d034356	24.4733	97.2	1.74938	5.74e-57	up
Zm00001d028555	162.44	608.937	1.74041	2.75e-108	up
Zm00001d016070	339.193	1338.83	1.73966	0	up
Zm00001d005823	1.70667	7.83	1.7336	2.29e-20	up
Zm00001d051420	0.486667	3.21	1.72127	1.91e-09	up
Zm00001d013130	1.32333	5.90667	1.71886	6.4e-20	up
Zm00001d031407	2.41667	9.82333	1.71822	8.98e-28	up
Zm00001d002434	8.25333	32.65	1.71311	1.29e-57	up
Zm00001d034047	0.14	1.48	1.713	5.84e-08	up
Zm00001d017204	0.366667	3.43333	1.71133	3.77e-08	up
Zm00001d033404	1.77	8.11	1.711	2.68e-17	up
Zm00001d040028	0.0566667	4.06333	1.7073	7.58e-08	up
Zm00001d021734	0	1.81667	1.70555	6.75e-08	up
Zm00001d018298	17.83	70.8733	1.70402	4.08e-44	up
Zm00001d016471	0	1.07667	1.70277	6.92e-08	up
Zm00001d031384	0.296667	2.14333	1.70073	1.89e-08	up
Zm00001d045092	0.283333	2.39333	1.7003	3.4e-08	up
Zm00001d004138	0.636667	3.77333	1.69301	1.36e-09	up
Zm00001d010667	6.58333	23.9133	1.69181	2.42e-111	up
Zm00001d011079	29.47	165.073	1.68964	1.65e-08	up
Zm00001d025055	0.466667	2.63	1.68909	1.97e-10	up
Zm00001d030023	0.343333	2.35333	1.67438	1.77e-08	up
Zm00001d020614	6.25667	24.3733	1.65645	5.91e-37	up
Zm00001d040292	7.56667	53.3867	1.65445	6.88e-08	up
Zm00001d013468	0.426667	2.37333	1.64668	4.62e-09	up
Zm00001d040672	18.6333	65.1833	1.64619	1.31e-124	up
Zm00001d004366	2.53	10.3433	1.64607	4.81e-20	up
Zm00001d004301	5.26	20.2867	1.6446	4.87e-37	up
Zm00001d008939	3.20333	13.5833	1.63562	3.47e-16	up
Zm00001d008795	1.03333	4.58333	1.62298	5.17e-13	up
Zm00001d013026	0.126667	1.34667	1.62077	3.16e-07	up
Zm00001d028554	32.2733	117.63	1.61988	1.49e-137	up
Zm00001d009295	0.16	1.08667	1.61005	1.01e-07	up
Zm00001d027809	0.736667	3.45	1.61004	2.99e-13	up
Zm00001d012261	2.08	8.51333	1.59938	1.2e-15	up
Zm00001d027557	0.82	4.71	1.58408	8.36e-08	up
Zm00001d052261	0.13	1.43	1.58015	8.96e-07	up
Zm00001d044726	14.5667	51.5033	1.57218	5.96e-114	up
Zm00001d002823	42.8467	150.037	1.56943	8.08e-183	up
Zm00001d017547	14.1833	50.1933	1.56678	5.29e-63	up
Zm00001d034501	29.6967	103.573	1.56035	2.01e-106	up
Zm00001d042768	0.856667	4.84667	1.55834	1.41e-07	up
Zm00001d014083	1.76	6.7	1.55387	6.85e-20	up
Zm00001d019399	9.7	101.733	1.55313	1.52e-06	up
Zm00001d007403	0.183333	1.57667	1.54607	1.27e-06	up
Zm00001d020100	0.523333	3.20333	1.5398	4.84e-07	up
Zm00001d002436	6.79333	24.14	1.53768	2.36e-34	up
Zm00001d020882	1.54	6.20667	1.53647	1.16e-12	up
ENSRNA049478188	0.306667	3.94	1.53396	2.1e-06	up
Zm00001d021943	2.89667	12.07	1.53178	1.89e-11	up
Zm00001d031366	0.173333	0.993333	1.52632	3.79e-07	up
Zm00001d050196	0.633333	3.09	1.51743	1.96e-07	up
Zm00001d027652	197.943	661.243	1.51661	2.44e-173	up
Zm00001d002287	0.196667	0.976667	1.51614	5.64e-08	up
Zm00001d003386	0.836667	4.66667	1.5054	6.14e-07	up
Zm00001d040248	0.67	1.65333	1.50382	2.41e-06	up
Zm00001d024470	0.16	0.853333	1.49721	3.45e-07	up
Zm00001d039183	16.69	35.9333	1.48641	5.87e-49	up
Zm00001d033711	0.66	4.26333	1.48598	1.83e-06	up
Zm00001d045545	0.02	1.09	1.48001	3.4e-06	up
Zm00001d001311	0.273333	3.03	1.46618	6.6e-06	up
Zm00001d051877	0.466667	2.11333	1.46311	6.01e-08	up
Zm00001d009702	1.74333	6.06333	1.4569	2.47e-21	up
Zm00001d026632	4.19667	15.52	1.45354	1.03e-11	up
Zm00001d008312	2.64667	9.99333	1.44925	1.84e-10	up
Zm00001d038087	0.12	1.08667	1.44274	9.05e-06	up
Zm00001d035562	0.31	2.16333	1.43938	6.25e-06	up
Zm00001d036197	0.536667	2.70667	1.43655	1.25e-06	up
Zm00001d022092	2.91667	10.7367	1.43517	3.45e-11	up
Zm00001d051174	1.44667	5.55	1.43164	1.42e-09	up
Zm00001d029929	2.22333	8.01667	1.42911	5.29e-12	up
Zm00001d043614	0.203333	1.11667	1.42595	3.87e-06	up
Zm00001d014066	1.50333	12.39	1.4225	1.3e-05	up
Zm00001d026041	0.373333	1.46667	1.41844	1.4e-08	up
Zm00001d039895	3.85	12.7967	1.40882	6.4e-20	up
Zm00001d023294	0.11	1.08333	1.3967	2.02e-05	up
Zm00001d008869	2.68667	8.7	1.39583	8.89e-27	up
Zm00001d027619	64.16	198.093	1.39088	7.97e-138	up
Zm00001d037868	1.54667	5.76667	1.38893	1.08e-08	up
Zm00001d043845	17.8033	53.28	1.38525	1.47e-95	up
Zm00001d031372	0.506667	2.00667	1.38438	9.84e-08	up
Zm00001d038080	0.733333	3.25	1.38414	2.3e-06	up
Zm00001d002707	7.99333	25.2967	1.38082	3.1e-29	up
Zm00001d048189	0.733333	3.03333	1.37969	3.15e-08	up
Zm00001d042848	2.60333	8.16	1.37775	5.47e-21	up
Zm00001d012257	1.30333	4.35667	1.37608	1.6e-12	up
Zm00001d003209	10.1	31.7833	1.37567	1.67e-32	up
Zm00001d040826	6.41667	19.9033	1.37343	2.68e-14	up
Zm00001d013489	15.4833	49.8633	1.37255	2.48e-57	up
Zm00001d036242	2.24	9.12333	1.37065	6.27e-07	up
Zm00001d007616	0	0.706667	1.3651	1.44e-05	up
Zm00001d040100	3.12667	11.1567	1.36457	9.32e-09	up
Zm00001d022036	4.60667	14.9033	1.36194	1.52e-15	up
Zm00001d022035	0.86	3.57333	1.36046	1.17e-06	up
Zm00001d033246	6.13333	15.4667	1.3583	4.07e-31	up
Zm00001d040363	0.0866667	0.606667	1.35367	3.38e-05	up
Zm00001d003101	1.14667	3.80667	1.3516	4.72e-14	up
Zm00001d028307	1.94	6.64667	1.35115	2.01e-10	up
Zm00001d008465	2.3	7.61667	1.34924	1.11e-12	up
Zm00001d011890	1.51333	5.04333	1.34257	9e-12	up
Zm00001d010348	1.08667	6.27	1.34115	3.39e-05	up
Zm00001d028162	16.3667	49.4433	1.33771	6.49e-79	up
Zm00001d053727	0.866667	3.16	1.33761	1.1e-08	up
Zm00001d047492	1.44	5.16667	1.33686	3.45e-08	up
Zm00001d036593	3.17333	9.71333	1.33186	2.31e-30	up
Zm00001d041163	0.773333	2.98667	1.32988	6.16e-07	up
Zm00001d037717	11.4333	34.25	1.3282	2.59e-66	up
Zm00001d028693	0.47	2.43333	1.32045	3.2e-05	up
Zm00001d007477	1.06	3.65667	1.32035	1.21e-08	up
Zm00001d025923	63.9633	186.263	1.31938	3.23e-96	up
Zm00001d031835	1.18	4.85333	1.31878	7.97e-06	up
Zm00001d011198	0.02	0.54	1.31376	4.52e-05	up
Zm00001d005456	0.663333	2.52333	1.31352	1.34e-06	up
Zm00001d008468	2.66	8.25333	1.31158	5.52e-16	up
Zm00001d040449	0	1.28333	1.31122	2.89e-05	up
Zm00001d048558	1.51667	7.38667	1.307	3.03e-05	up
Zm00001d029366	1.70333	5.33667	1.29723	2.37e-08	up
Zm00001d034978	16.05	47.2	1.29597	1.07e-24	up
Zm00001d033981	85.8067	244.81	1.28128	1.68e-133	up
Zm00001d009365	1.88	6	1.27901	2.92e-09	up
Zm00001d016840	0.0633333	1.66667	1.27869	7.24e-05	up
Zm00001d030163	1.1	3.81333	1.27616	6.24e-10	up
Zm00001d039302	0.663333	2.16333	1.27372	1.55e-09	up
Zm00001d037800	0.146667	0.926667	1.2701	0.000123435	up
Zm00001d010499	29.4	83.4167	1.26958	5.9e-57	up
ENSRNA049478600	0.473333	7.84333	1.26141	8.95e-05	up
Zm00001d011639	0.376667	1.96333	1.25247	0.000121901	up
Zm00001d024268	4.09	12.3933	1.25016	2.99e-12	up
Zm00001d028428	19.7333	55.77	1.25011	1.32e-53	up
Zm00001d022346	0.803333	2.58333	1.2477	3.7e-10	up
Zm00001d011642	10.33	28.58	1.24531	1.23e-36	up
Zm00001d048178	1.57	4.80333	1.24057	3.18e-10	up
Zm00001d048061	1.12333	3.85	1.23595	2.22e-06	up
Zm00001d025479	0.416667	2.68333	1.23548	0.000207618	up
Zm00001d047593	2.53333	7.36667	1.23531	1.02e-18	up
Zm00001d029218	3.13333	9.57667	1.23362	1.16e-09	up
Zm00001d051415	0.17	0.76	1.23014	0.000108928	up
Zm00001d028335	4.15667	12.2567	1.22794	2.24e-32	up
Zm00001d048517	2.21333	8.61333	1.22648	3.21e-05	up
Zm00001d035428	2.57333	7.68	1.2185	5.78e-13	up
Zm00001d025278	2.1	5.9	1.21535	9e-19	up
Zm00001d031436	0.05	0.863333	1.21527	0.000192692	up
Zm00001d005818	83.1533	231.653	1.21305	1.29e-117	up
Zm00001d034045	29.2067	80.9167	1.21228	2.84e-58	up
Zm00001d008489	8.17333	22.6067	1.21196	1.07e-32	up
Zm00001d015139	1.28333	3.79333	1.2117	1.49e-11	up
Zm00001d042684	0.12	0.863333	1.20701	0.000316838	up
Zm00001d013346	7.99333	22.22	1.20568	2.09e-34	up
Zm00001d002901	2.17667	6.91	1.20475	8.13e-07	up
Zm00001d051692	0.686667	2.42667	1.20227	2.15e-05	up
Zm00001d005888	1.73333	5.32333	1.19569	5.76e-08	up
Zm00001d042472	1.71	5.2	1.19383	5.63e-08	up
Zm00001d027305	0.0233333	0.66	1.19315	0.000209339	up
Zm00001d017152	1.56667	5.21667	1.19002	9.03e-06	up
Zm00001d005698	4.45	14.1567	1.18947	8.57e-06	up
Zm00001d027901	0.553333	4.25667	1.18235	0.000429557	up
Zm00001d004968	1.94	5.57333	1.18026	1.94e-09	up
Zm00001d036439	1.25667	4.25667	1.17698	2.35e-05	up
Zm00001d046697	7.86667	20.9867	1.17663	2.04e-21	up
Zm00001d034594	0.303333	1.05	1.17516	2.62e-05	up
Zm00001d044460	0.876667	3.08	1.17461	5.18e-05	up
Zm00001d006795	7.57333	20.75	1.17407	2.26e-19	up
Zm00001d001085	0.583333	2.94333	1.17086	0.000434768	up
Zm00001d013809	57.7033	152.267	1.17059	2.42e-84	up
Zm00001d040326	1.12	3.18	1.17039	5.61e-10	up
Zm00001d039584	0.28	1.42	1.16658	0.00046767	up
Zm00001d037973	0.153333	0.756667	1.16447	0.000453993	up
Zm00001d045567	3.77	10.5533	1.16362	9.91e-12	up
Zm00001d013635	4.62	12.6267	1.16246	8.22e-18	up
Zm00001d041258	0.526667	2.14333	1.15962	0.000230024	up
Zm00001d002754	0.416667	2.07667	1.15942	0.0005175	up
Zm00001d023603	9.86667	26.31	1.154	1.46e-22	up
Zm00001d017467	105.81	274.657	1.15253	2.01e-104	up
Zm00001d040364	0.11	1.20667	1.15233	0.000534729	up
Zm00001d010440	16.7233	44.01	1.15123	7.19e-24	up
Zm00001d003277	51.2867	129.5	1.15077	8.36e-96	up
Zm00001d029087	32.4367	79.9567	1.14853	5.58e-79	up
Zm00001d019988	1.44333	4.02667	1.14612	9.94e-11	up
Zm00001d029986	3.79	10.35	1.14462	2.27e-09	up
Zm00001d029478	0.0466667	0.746667	1.142	0.000489265	up
Zm00001d049127	1.02333	3.35333	1.13946	3.99e-05	up
Zm00001d017964	3.18	8.39333	1.13877	4.93e-31	up
Zm00001d034388	43.98	114.64	1.13842	5.54e-94	up
Zm00001d029675	0.25	1.07	1.13271	0.000542396	up
Zm00001d048052	1.92	5.92667	1.13071	3.23e-05	up
Zm00001d051362	26.9867	69.95	1.13053	2.91e-37	up
Zm00001d053160	3.42	9.94	1.12896	1.18e-06	up
Zm00001d034030	0.0766667	0.42	1.12759	0.000878158	up
Zm00001d020976	1.52	4.54333	1.12718	5.8e-06	up
Zm00001d046330	0.61	1.93	1.12608	2.62e-05	up
Zm00001d000500	0.0166667	0.303333	1.12473	0.000572937	up
Zm00001d027816	2	5.84667	1.12459	8.74e-07	up
Zm00001d042541	0.463333	1.45667	1.12416	5.51e-05	up
Zm00001d019565	71.72	185.203	1.12237	2.15e-65	up
Zm00001d043071	0.17	0.743333	1.11879	0.000747037	up
Zm00001d000196	0.463333	1.66333	1.11799	0.00030292	up
Zm00001d029091	15.68	40.5867	1.11458	1.77e-24	up
Zm00001d014730	0.0333333	2.96333	1.11414	0.000816289	up
Zm00001d026459	0.7	4.45333	1.11411	0.00102404	up
Zm00001d044146	5.98667	15.6633	1.11316	2.49e-16	up
Zm00001d046184	11.7533	30.1467	1.11301	3.39e-23	up
Zm00001d038325	3.88667	10.47	1.11191	2.14e-10	up
Zm00001d026567	12.8	36.6867	1.11056	1.21e-40	up
Zm00001d049932	0.446667	3.29	1.10954	0.00100397	up
Zm00001d044421	2.04667	5.95667	1.10662	4.1e-06	up
Zm00001d020898	103.403	260.49	1.10433	8.82e-129	up
Zm00001d009112	5.75333	16.0667	1.10291	2.09e-06	up
Zm00001d004309	97.8167	233.567	1.10282	4.5e-06	up
Zm00001d009261	0	7.20333	1.10084	0.000384129	up
Zm00001d045042	10.2367	26.13	1.09701	8.23e-35	up
Zm00001d012710	35.6267	91.4367	1.09598	3.01e-45	up
Zm00001d003280	20.5633	52.5433	1.09547	5.06e-22	up
Zm00001d045408	0.896667	3.45	1.09274	0.000426508	up
Zm00001d013037	0.44	2.42667	1.09228	0.00135227	up
Zm00001d047045	6.62667	16.98	1.09094	1.55e-19	up
Zm00001d043479	2.54	7.57333	1.09057	1.17e-06	up
Zm00001d035360	0.246667	1.09	1.08748	0.00120527	up
Zm00001d000874	56.82	190.033	1.0872	0.00101955	up
Zm00001d021288	2.93333	7.84667	1.08665	4.85e-06	up
Zm00001d019060	1.41	3.83	1.08471	4.1e-08	up
Zm00001d043407	29.7567	47.74	1.08416	1.72e-14	up
Zm00001d027375	0.97	4.56667	1.08318	0.00145636	up
Zm00001d010529	62.3167	152.507	1.08265	6.21e-76	up
Zm00001d007312	2.32667	6.23333	1.0826	1.56e-08	up
Zm00001d037097	0.0666667	0.983333	1.08167	0.000955537	up
Zm00001d046476	3.53667	9.26667	1.07836	1.15e-09	up
Zm00001d052018	0.713333	2.21	1.07643	0.000153203	up
Zm00001d024265	0.55	2.07	1.07518	0.000964276	up
Zm00001d020714	1.64667	4.59667	1.0746	2.76e-06	up
Zm00001d049597	11.8167	29.5033	1.07412	1.08e-34	up
Zm00001d043277	0.0433333	0.253333	1.07396	0.00167644	up
Zm00001d051779	47.4067	116.717	1.0738	2.81e-46	up
Zm00001d044156	53.6267	134.19	1.07343	6.87e-74	up
Zm00001d030656	0.296667	1.01	1.07325	0.000461033	up
Zm00001d051161	2.75667	6.99	1.07064	4.35e-10	up
Zm00001d053436	0.736667	3.17667	1.07063	0.00152707	up
Zm00001d041972	2.12667	5.57667	1.06534	2.5e-09	up
Zm00001d051088	35.74	80.75	1.06337	2.59e-12	up
Zm00001d014328	0.226667	1.11	1.06054	0.00192232	up
Zm00001d017079	1.38333	3.76667	1.0601	1.69e-06	up
Zm00001d044608	0.0866667	0.596667	1.05697	0.00189471	up
Zm00001d003015	0.316667	1.11	1.05566	0.000935942	up
Zm00001d011214	0.00666667	0.176667	1.05517	0.00111465	up
Zm00001d035434	0.09	0.713333	1.05466	0.00186099	up
Zm00001d025590	0.166667	0.606667	1.05312	0.00113428	up
Zm00001d032608	81.0667	197.043	1.05296	6.89e-62	up
Zm00001d008651	3.04667	7.81333	1.05117	4.57e-11	up
Zm00001d052340	2.84333	7.56333	1.05057	6.55e-10	up
Zm00001d034564	2.91667	7.37333	1.05005	2.59e-13	up
Zm00001d010313	5.70667	14.1333	1.04469	1.93e-21	up
Zm00001d051096	4.19667	10.7867	1.04445	1.88e-08	up
Zm00001d023336	0.666667	2.66667	1.04418	0.00192795	up
Zm00001d046661	30.5067	73.4433	1.04342	1.79e-54	up
Zm00001d047975	3.26667	6.16667	1.04321	1.45e-11	up
Zm00001d012611	0.703333	2.19667	1.0432	0.000688731	up
Zm00001d017682	2.69667	7.93	1.043	6.92e-06	up
Zm00001d032545	1.65	4.24667	1.04251	2.37e-06	up
Zm00001d017122	2.10333	16.2767	1.04238	0.000480397	up
Zm00001d021861	2.38	6.32333	1.04188	2e-09	up
Zm00001d004955	0.286667	1.46667	1.04069	0.00233994	up
Zm00001d013725	32.6467	77.7733	1.04068	1.83e-43	up
Zm00001d017422	1.82667	5.50333	1.03966	0.000366324	up
Zm00001d003006	66.3667	159.463	1.03871	1.97e-54	up
Zm00001d033840	0.706667	3.04333	1.03845	0.00235169	up
Zm00001d031971	0.216667	1.40333	1.03469	0.00247049	up
Zm00001d048489	2.32	7.22667	1.03307	0.00101216	up
Zm00001d022081	1.18	3.50333	1.03152	3.23e-05	up
Zm00001d028574	1.98	5.21667	1.03143	8.02e-07	up
Zm00001d045134	0.183333	1.09333	1.03028	0.00273531	up
Zm00001d036676	3.03667	9.04667	1.0286	0.000458687	up
Zm00001d013296	52.7667	121.96	1.02859	8.04e-67	up
Zm00001d009057	4.03333	10.04	1.0278	1.21e-11	up
Zm00001d024379	10.8433	26.6	1.02541	1.88e-11	up
Zm00001d003293	0.386667	1.63667	1.02368	0.00268631	up
Zm00001d044106	23.43	56.5067	1.02301	3.49e-27	up
Zm00001d029151	107.08	254.807	1.02018	2.53e-83	up
Zm00001d021936	5.27667	13.0233	1.01875	2.51e-14	up
Zm00001d047302	32.51	77.75	1.01854	8.78e-69	up
Zm00001d049860	3.15333	8.03333	1.0177	1.25e-07	up
Zm00001d038694	8.14667	19.68	1.01744	9.08e-25	up
Zm00001d002940	0.476667	1.27333	1.01716	5.86e-06	up
Zm00001d020136	8.25	41.1767	1.01543	3.25e-11	up
Zm00001d009950	86.09	206.923	1.01506	4.01e-111	up
Zm00001d004700	0.873333	3.09667	1.01211	0.00230764	up
Zm00001d014970	0.153333	1.47	1.01197	0.00254257	up
Zm00001d047981	0.36	1.18333	1.0091	0.00224549	up
Zm00001d014377	4.25333	8.89667	1.00896	2.2e-14	up
Zm00001d028856	0.06	0.676667	1.00815	0.00261961	up
Zm00001d051403	44.78	105.567	1.00767	1.29e-37	up
Zm00001d040726	3.22667	8.08667	1.00737	3.29e-08	up
Zm00001d011614	0.143333	0.803333	1.00501	0.00364792	up
Zm00001d033872	87.6433	206.517	1.00485	8.35e-84	up
Zm00001d008604	11.08	19.76	1.00399	1.18e-27	up
Zm00001d030683	0.436667	1.56	1.00126	0.00262147	up
Zm00001d007560	1.21667	3.7	1.00057	0.000912927	up
Zm00001d022590	27.9267	15.1567	-1.00031	1.16e-37	down
Zm00001d032919	7.59667	4.10333	-1.00121	1.26e-07	down
Zm00001d019434	1.35	0.493333	-1.00215	0.0027692	down
Zm00001d038700	0.71	0.11	-1.0037	0.00288363	down
Zm00001d007094	30.77	20.7767	-1.00414	0.00124082	down
Zm00001d045340	6.13667	3.13333	-1.00575	8.56e-06	down
Zm00001d029078	122.303	70.6433	-1.00596	4.15e-33	down
Zm00001d036046	117.17	66.68	-1.00826	2.4e-43	down
Zm00001d000636	16.7433	8.25	-1.00877	1.32e-05	down
Zm00001d020395	3.31	1.52667	-1.01101	0.000352366	down
Zm00001d019605	2443.96	1393.33	-1.01139	7.48e-16	down
Zm00001d010039	10.9267	6.08	-1.01271	1.01e-13	down
Zm00001d053675	2107.2	1174.78	-1.01379	1.86e-87	down
Zm00001d039994	3.28333	1.77333	-1.01459	2.67e-08	down
Zm00001d032046	49.9567	25.9367	-1.01823	1.95e-33	down
Zm00001d042978	5.1	2.73333	-1.01849	3.12e-08	down
Zm00001d000260	35.4233	19.6933	-1.01986	2.12e-18	down
Zm00001d005032	1.09667	0.486667	-1.02067	0.000710917	down
Zm00001d004102	22.36	12.3833	-1.02125	5.38e-19	down
Zm00001d035390	891.817	484.34	-1.02311	3.17e-100	down
Zm00001d049554	109.417	62.39	-1.02476	7.26e-77	down
Zm00001d028419	0.786667	0.203333	-1.02514	0.00296034	down
Zm00001d047358	128.453	72.51	-1.02542	3.44e-57	down
Zm00001d038984	3205.8	1788.83	-1.02745	2.8e-78	down
Zm00001d042853	11.1233	6.51333	-1.0278	8.72e-13	down
Zm00001d021435	13014	7311.32	-1.02808	1.54e-84	down
Zm00001d012312	20.7467	11.29	-1.029	5.32e-15	down
Zm00001d017281	5.16667	2.76667	-1.0311	3.15e-09	down
Zm00001d002313	17.52	9.87	-1.03339	1.12e-34	down
Zm00001d041246	420.367	231.543	-1.03636	2.88e-50	down
Zm00001d021655	2.53333	1.21333	-1.03724	6.62e-05	down
Zm00001d015485	0.423333	0.0166667	-1.03726	0.00105005	down
Zm00001d031934	7.61333	3.87667	-1.03749	7.79e-07	down
Zm00001d033821	3.35333	1.66	-1.03948	1.04e-05	down
Zm00001d026606	2.07667	0.943333	-1.046	0.000205561	down
Zm00001d009589	1061.93	584.547	-1.0481	6.37e-52	down
Zm00001d047574	9.85333	5.78333	-1.0493	5.34e-13	down
Zm00001d019220	7.08333	3.58	-1.05367	6.47e-07	down
Zm00001d051125	0.59	0.206667	-1.05424	0.00146477	down
Zm00001d027425	48.05	26.5067	-1.05494	9.31e-28	down
Zm00001d044760	2.19	1.03333	-1.05714	4.34e-05	down
Zm00001d042867	191.343	100.087	-1.05838	6.86e-32	down
Zm00001d006663	2284.73	1260.78	-1.06002	6.07e-106	down
Zm00001d048703	241.803	134.72	-1.06146	1.72e-88	down
Zm00001d034097	11.38	6.10667	-1.06478	1.97e-15	down
GRMZM5G808402	1.77667	0.77	-1.06514	0.000268957	down
Zm00001d053091	1.38	0.516667	-1.06754	0.000394376	down
Zm00001d013465	30.6	16.65	-1.07047	3.13e-27	down
Zm00001d033909	48.2233	23.2467	-1.07063	8.11e-09	down
Zm00001d042005	63.1767	34.71	-1.07084	7.58e-43	down
Zm00001d005743	0.366667	0.0633333	-1.07113	0.00133076	down
Zm00001d033132	5295.3	2906.03	-1.07129	1.44e-151	down
Zm00001d021615	75.74	41.5267	-1.07224	1.5e-53	down
Zm00001d042371	77.6367	41.5533	-1.07556	1.27e-30	down
Zm00001d029183	1.59667	0.546667	-1.07728	0.00069169	down
Zm00001d012883	2.87333	1.36333	-1.07775	1.33e-05	down
Zm00001d028245	0.826667	0.28	-1.08155	0.000972135	down
Zm00001d036925	22.1233	11.6167	-1.08206	1.75e-14	down
Zm00001d021688	4.44	2.26667	-1.0835	4.28e-09	down
Zm00001d017907	159.6	83.42	-1.08581	2.77e-38	down
Zm00001d021025	29.34	15.5833	-1.08875	2.44e-21	down
Zm00001d047210	224.593	117.963	-1.08937	6.98e-73	down
Zm00001d032750	0.856667	0.246667	-1.09628	0.00112582	down
Zm00001d031494	42.2333	22.5633	-1.09708	3.84e-35	down
Zm00001d000272	8.78	4.35	-1.10089	2.9e-08	down
Zm00001d027402	7.13667	3.59667	-1.10654	2.66e-10	down
ENSRNA049479776	21.84	11.8133	-1.10966	4.89e-72	down
Zm00001d003365	8.14667	3.71667	-1.1116	3.46e-06	down
Zm00001d049851	1.10667	0.376667	-1.11233	0.000611175	down
Zm00001d006511	537.317	283.027	-1.11322	1.42e-139	down
Zm00001d033136	5259.28	2791.59	-1.11767	1.09e-131	down
Zm00001d006022	1.80333	0.763333	-1.11813	7.68e-05	down
Zm00001d050470	6.49667	3.05667	-1.11982	2.03e-12	down
Zm00001d017138	1.9	0.663333	-1.12145	0.000310872	down
ENSRNA049459300	139.847	67.5167	-1.12455	3.25e-08	down
Zm00001d042125	4.00333	1.81333	-1.1257	3.35e-06	down
Zm00001d019518	1895.16	984.453	-1.12697	6.05e-111	down
Zm00001d038718	30.3233	15.2067	-1.13297	4.38e-15	down
Zm00001d026874	198.96	99.6667	-1.14278	9.7e-46	down
Zm00001d010988	1.23333	0	-1.14372	0.000234727	down
Zm00001d020008	7.13333	3.39667	-1.14768	4.81e-08	down
Zm00001d022166	27.6433	13.7	-1.14825	1.07e-34	down
Zm00001d009999	6.68	3.15333	-1.1509	2.6e-08	down
Zm00001d011734	497.617	256.127	-1.15192	4.28e-89	down
Zm00001d029101	1929.79	993.943	-1.15336	1.04e-132	down
Zm00001d035013	1.52	0.533333	-1.1574	0.000206102	down
Zm00001d053288	12.9067	8.50667	-1.1586	3.83e-07	down
Zm00001d038842	4.84667	2.07667	-1.15888	3.36e-06	down
Zm00001d036965	98.2767	48.9667	-1.15934	4.93e-66	down
Zm00001d014958	21.3733	10.82	-1.15935	6.27e-25	down
Zm00001d044685	138.683	68.4833	-1.15981	1.35e-32	down
Zm00001d018238	3.22667	1.25	-1.16852	4.82e-05	down
Zm00001d023990	21.4767	10.7033	-1.17004	2.04e-22	down
Zm00001d025831	15.5833	7.67333	-1.17196	6.56e-17	down
Zm00001d034359	13.1067	5.97	-1.17649	6.51e-09	down
Zm00001d051556	784.88	401.453	-1.1774	1.2e-149	down
Zm00001d047744	9.65667	4.57667	-1.17921	1.22e-11	down
Zm00001d010751	3.87	1.37333	-1.18245	9.87e-05	down
Zm00001d043368	6.57	2.52	-1.18413	2.37e-05	down
Zm00001d039120	24.6	12.58	-1.18475	5.24e-73	down
Zm00001d022998	752.92	328.14	-1.18796	7.03e-12	down
Zm00001d006540	1193.63	594.993	-1.19322	3.06e-137	down
Zm00001d018234	19.5733	8.32667	-1.19371	8.23e-08	down
Zm00001d016910	16.42	7.9	-1.19411	9.16e-13	down
Zm00001d047554	11.0867	5.38	-1.19507	9.43e-17	down
Zm00001d007240	8.08333	5.3	-1.1956	1.16e-07	down
Zm00001d045254	1.16333	0.35	-1.1976	0.000197772	down
Zm00001d030993	5.32	2.08	-1.20086	1.04e-05	down
Zm00001d019228	106.81	53.3033	-1.20155	3.32e-60	down
Zm00001d016674	6.05	2.94	-1.20618	3.21e-12	down
Zm00001d006587	570.93	283.3	-1.21456	1.49e-103	down
Zm00001d043095	21.98	10.92	-1.21682	9.54e-44	down
Zm00001d012885	17.7133	7.82	-1.21884	7.92e-10	down
Zm00001d018080	12.4333	5.93667	-1.22198	1.46e-26	down
Zm00001d012366	4.53333	1.75333	-1.2226	5.02e-06	down
Zm00001d049375	143.093	70.1867	-1.22934	1.63e-91	down
Zm00001d011123	11.05	4.77667	-1.23304	5.62e-09	down
Zm00001d010204	36.09	16.7767	-1.24104	9.37e-19	down
Zm00001d049640	2.94667	1.15667	-1.24889	1.28e-06	down
Zm00001d023365	1.64	0.446667	-1.25747	9.98e-05	down
Zm00001d037651	23.6433	11.3167	-1.25965	4.19e-47	down
Zm00001d017765	36.0467	17.1467	-1.27218	2.66e-37	down
Zm00001d003086	19.72	9.09	-1.28514	9.31e-28	down
Zm00001d039264	39.1267	18.0733	-1.29145	3.16e-36	down
Zm00001d041553	11.8933	4.09	-1.29495	2.44e-06	down
Zm00001d012391	102.493	47.5133	-1.30144	5.54e-110	down
Zm00001d002000	490.547	228.307	-1.31638	4.83e-154	down
Zm00001d021708	58.35	28.4167	-1.31845	3.68e-58	down
Zm00001d042826	14.85	6.52667	-1.3216	7.54e-20	down
Zm00001d043374	9.06667	3.98667	-1.33302	2.83e-22	down
Zm00001d027532	53.1467	24.0633	-1.33678	5.36e-59	down
Zm00001d007975	2.30667	0.9	-1.33864	3.78e-09	down
Zm00001d031745	1.30667	0.326667	-1.33879	2.44e-05	down
Zm00001d044136	27.6767	12.4467	-1.3451	3.75e-49	down
Zm00001d022457	15.1533	6.43	-1.34588	5.41e-18	down
zma-MIR528a	3.10667	0.45	-1.35693	3.73e-05	down
Zm00001d044768	8.05333	3.41667	-1.35869	1.01e-17	down
Zm00001d008397	550.323	238.187	-1.36314	2.87e-120	down
Zm00001d019223	5.27	1.56333	-1.3728	2.95e-06	down
Zm00001d044526	9.77333	3.83667	-1.37379	1.48e-11	down
Zm00001d020402	139.127	61.7667	-1.37413	1.9e-109	down
ENSRNA049478193	5.22	2.33667	-1.37953	3.17e-07	down
Zm00001d054067	42.8567	18.7267	-1.38091	1.36e-51	down
Zm00001d014601	11.25	4.51333	-1.39794	1.43e-16	down
Zm00001d020030	133.113	55.6967	-1.40082	2.13e-50	down
Zm00001d051194	4.25	1.6	-1.40581	7.7e-11	down
Zm00001d032062	2.96	0.983333	-1.42147	3.4e-08	down
Zm00001d015377	42.28	17.5867	-1.45176	1.29e-70	down
Zm00001d049292	40.4033	16.33	-1.45724	1.88e-35	down
Zm00001d019258	3.64333	1.18333	-1.45763	1.42e-08	down
Zm00001d037383	1.80667	0.41	-1.458	2.69e-06	down
Zm00001d007445	4.76667	1.81667	-1.45816	1.99e-15	down
Zm00001d038699	18	7.12667	-1.46154	3.66e-25	down
Zm00001d032510	2.50667	0.923333	-1.47718	7.78e-14	down
Zm00001d048669	1.06333	0.173333	-1.47743	3.32e-06	down
Zm00001d046759	1.91667	0.516667	-1.48871	2.62e-07	down
Zm00001d028154	22.6333	8.48	-1.50145	2.64e-20	down
Zm00001d038274	8.51	3.15	-1.52758	1.43e-23	down
Zm00001d033671	4.95333	1.58333	-1.53571	5.25e-12	down
ENSRNA049477866	123.667	47.5933	-1.53584	1.15e-175	down
Zm00001d043167	37.9867	14.32	-1.55572	1.09e-40	down
Zm00001d044402	229.797	84.9133	-1.58318	5.31e-25	down
Zm00001d043124	9.49	3.54	-1.58836	8.29e-51	down
Zm00001d053273	476.283	142.19	-1.61373	1.74e-77	down
Zm00001d021698	4.38667	1.53333	-1.6467	6.64e-18	down
Zm00001d036927	1.8	0.5	-1.66083	1.91e-11	down
Zm00001d048993	4.06	1.25	-1.69765	5.06e-17	down
Zm00001d012231	78.8533	26.3833	-1.76772	4.67e-111	down
Zm00001d021938	10.7733	3.46	-1.76895	1.1e-39	down
Zm00001d002678	229.847	85.89	-1.77032	1.65e-267	down
Zm00001d021753	1.45	0.323333	-1.77679	3.18e-10	down
Zm00001d048705	38.6667	12.8267	-1.79802	1.25e-92	down
Zm00001d005780	8.62667	2.33667	-1.80614	1.08e-17	down
Zm00001d013203	5.16667	1.19	-1.8114	5.13e-12	down
Zm00001d020623	31.0833	9.21	-1.81417	1.07e-32	down
Zm00001d017782	96.68	32.3333	-1.81843	5.69e-61	down
Zm00001d045393	10.8	2.64	-1.85523	3.07e-16	down
Zm00001d016691	319.65	98.3033	-1.87801	1.11e-162	down
Zm00001d021770	20.1467	6.32	-1.89046	1.05e-82	down
Zm00001d037513	56.0767	15.6633	-1.89863	1.72e-42	down
Zm00001d039542	90.12	28.6567	-1.90843	6.58e-94	down
Zm00001d039545	93.2633	28.0667	-1.91369	6.13e-136	down
Zm00001d022669	59.8867	15.9633	-1.95367	3.39e-43	down
Zm00001d026881	0.76	0.0366667	-1.96125	4.6e-10	down
Zm00001d044400	17.6933	2.15	-1.97279	3.12e-11	down
Zm00001d021634	14.3467	2.84667	-1.97389	5.43e-15	down
Zm00001d026190	6.48667	0.67	-1.98424	1.84e-11	down
Zm00001d043266	11.75	2.73	-2.02866	2.7e-26	down
Zm00001d047687	22.9367	5.62	-2.06336	1.94e-36	down
Zm00001d009599	7.76667	0.89	-2.06722	2.28e-12	down
Zm00001d011183	465.35	120.903	-2.14333	0	down
Zm00001d042637	11.1833	2.71333	-2.17073	2.98e-69	down
Zm00001d032858	9.42	2.20667	-2.19382	1.38e-58	down
Zm00001d032486	5.12	0	-2.19547	1.99e-12	down
Zm00001d017766	227.62	56.93	-2.20092	0	down
Zm00001d011285	526.27	118.267	-2.32158	9.71e-302	down
Zm00001d044399	98.9767	21.86	-2.33638	1.44e-147	down
Zm00001d021629	24.4467	5.02333	-2.38056	2.41e-76	down
Zm00001d024477	6.97	0.85	-2.6516	7.89e-37	down
Zm00001d023994	45.6767	6.39667	-2.9826	5.72e-229	down
Zm00001d030995	77.33	10.4233	-3.10709	3.69e-284	down
Zm00001d010791	109.077	11.67	-3.11824	1.77e-178	down
Zm00001d044396	132.81	9.2	-3.83931	1.8e-198	down

## Sheet: Functional pathways
The up-regulated genes with functional annotations involved in differential functional pathways.
Functional pathway	Gene ID	Description
Plant-pathogen interaction	Zm00001d028428	Calcium-binding EF-hand family protein
Plant-pathogen interaction	Zm00001d040449	protein kinase C substrate heavy chain-related
Plant-pathogen interaction	Zm00001d047492	Heavy metal transport/detoxification superfamily protein
Plant-pathogen interaction	Zm00001d013809	Protein DETOXIFICATION 40
Plant-pathogen interaction	Zm00001d027557	glutathione transferase31
Plant-pathogen interaction	Zm00001d028693	safener induced1
Plant-pathogen interaction	Zm00001d034356	glutathione transferase5
Plant-pathogen interaction	Zm00001d048558	glutathione transferase25
Plant-pathogen interaction	Zm00001d005888	Heat stress transcription factor B-3
Plant-pathogen interaction	Zm00001d020714	Heat shock factor protein 4
Plant-pathogen interaction	Zm00001d033987	Heat stress transcription factor A-6b
Plant-pathogen interaction	Zm00001d046204	Heat shock factor protein HSF30
Plant-pathogen interaction	Zm00001d007271	22.0 kDa class IV heat shock protein
Plant-pathogen interaction	Zm00001d008841	17.8 kDa class II heat shock protein
Plant-pathogen interaction	Zm00001d018298	17.4 kDa class III heat shock protein
Plant-pathogen interaction	Zm00001d025508	Class IV heat shock protein
Plant-pathogen interaction	Zm00001d028408	heat shock protein26
Plant-pathogen interaction	Zm00001d028554	Cytosolic enolase 3
Plant-pathogen interaction	Zm00001d028555	17.4 kDa class I heat shock protein 3
Plant-pathogen interaction	Zm00001d028557	17.4 kDa class I heat shock protein
Plant-pathogen interaction	Zm00001d028561	17.4 kDa class I heat shock protein
Plant-pathogen interaction	Zm00001d031325	25.3 kDa heat shock protein chloroplastic
Plant-pathogen interaction	Zm00001d039566	17.5 kDa class II heat shock protein
Plant-pathogen interaction	Zm00001d039933	16.9 kDa class I heat shock protein 1
Plant-pathogen interaction	Zm00001d039935	heat shock protein17.2
Plant-pathogen interaction	Zm00001d039936	17.4 kDa class I heat shock protein
Plant-pathogen interaction	Zm00001d044728	Class I heat shock protein 3
Plant-pathogen interaction	Zm00001d047841	17.4 kDa class I heat shock protein
Plant-pathogen interaction	Zm00001d052194	23.6 kDa heat shock protein mitochondrial
Plant-pathogen interaction	Zm00001d020898	Heat shock protein 90-2
Plant-pathogen interaction	Zm00001d024903	heat shock protein 90 kDa
Plant-pathogen interaction	Zm00001d009950	Heat shock 70 kDa protein 14
Plant-pathogen interaction	Zm00001d037717	Heat shock 70 kDa protein 14
Plant-pathogen interaction	Zm00001d048073	Heat shock 70 kDa protein 8
Plant-pathogen interaction	Zm00001d003101	Probable leucine-rich repeat receptor-like protein kinase
Plant-pathogen interaction	Zm00001d051088	Putative leucine-rich repeat receptor-like protein kinase family protein
Plant-pathogen interaction	Zm00001d051096	Putative leucine-rich repeat receptor-like protein kinase family protein
Plant-pathogen interaction	Zm00001d002287	LRR receptor-like serine/threonine-protein kinase FLS2
Plant-pathogen interaction	Zm00001d007477	Protein kinase activity
Plant-pathogen interaction	Zm00001d008465	PR5-like receptor kinase
Plant-pathogen interaction	Zm00001d010529	Probable mediator of RNA polymerase II transcription subunit 37c
Plant-pathogen interaction	Zm00001d012420	Heat shock 70 kDa protein
Plant-pathogen interaction	Zm00001d020100	protein phosphatase homolog6
Plant-pathogen interaction	Zm00001d025055	protein phosphatase homolog11
Plant-pathogen interaction	Zm00001d028574	Protein phosphatase 2C 37
Plant-pathogen interaction	Zm00001d042922	Probable mediator of RNA polymerase II transcription subunit 37c
Plant-pathogen interaction	Zm00001d047799	Heat shock 70 kDa protein 5
Plant-pathogen interaction	Zm00001d002823	Hsp70-Hsp90 organizing protein 3
Plant-pathogen interaction	Zm00001d048052	multi-organism process
Plant-pathogen interaction	Zm00001d048517	multi-organism process
Plant-pathogen interaction	Zm00001d006017	Serine/threonine-protein kinase UCNL
Plant-pathogen interaction	Zm00001d008468	PR5-like receptor kinase
Plant-pathogen interaction	Zm00001d008489	Ser/Thr receptor-like kinase1
Plant-pathogen interaction	Zm00001d022035	Cysteine proteinases superfamily protein
Plant-pathogen interaction	Zm00001d022036	Cysteine proteinases superfamily protein
Plant-pathogen interaction	Zm00001d029478	MOB kinase activator-like 2A
Plant-pathogen interaction	Zm00001d031351	Protein kinase superfamily protein
Plant-pathogen interaction	Zm00001d031366	Protein kinase superfamily protein
Plant-pathogen interaction	Zm00001d031372	Protein kinase superfamily protein
Plant-pathogen interaction	Zm00001d031381	Protein kinase superfamily protein
Plant-pathogen interaction	Zm00001d031384	Protein kinase superfamily protein
Plant-pathogen interaction	Zm00001d031395	Protein kinase superfamily protein
Plant-pathogen interaction	Zm00001d031407	Protein kinase superfamily protein
Plant-pathogen interaction	Zm00001d034030	Kinesin-like protein KIN-12E
Plant-pathogen interaction	Zm00001d037973	Serine/threonine-protein kinase
Plant-pathogen interaction	Zm00001d043071	Probable inactive receptor kinase
Plant-pathogen interaction	Zm00001d052340	CBL-interacting serine/threonine-protein kinase 10
Plant-pathogen interaction	Zm00001d007411	NADH-ubiquinone reductase complex 1 MLRQ subunit
Plant-pathogen interaction	Zm00001d038694	NAD(P)-binding Rossmann-fold superfamily protein
Plant-pathogen interaction	Zm00001d040326	NAD(P)-binding Rossmann-fold superfamily protein
Plant-pathogen interaction	Zm00001d002434	alternative oxidase3
Plant-pathogen interaction	Zm00001d002436	alternative oxidase2
Plant-pathogen interaction	Zm00001d020136	WRKY74-superfamily of TFs having WRKY and zinc finger domains
Plant-pathogen interaction	Zm00001d023336	Putative WRKY DNA-binding domain superfamily protein
Plant-pathogen interaction	Zm00001d039584	Probable WRKY transcription factor 13
Cell wall component	Zm00001d003293	NAC domain containing protein 44
Cell wall component	Zm00001d009057	Pectin lyase-like superfamily protein
Cell wall component	Zm00001d011614	Putative MYB DNA-binding domain superfamily protein
Cell wall component	Zm00001d019060	eoxy xylulose synthase 2
Cell wall component	Zm00001d021818	NAC transcription factor 25
Cell wall component	Zm00001d022081	Protein COBRA
Cell wall component	Zm00001d023294	NAC transcription factor 29
Cell wall component	Zm00001d024268	NAC domain-containing protein 21/22
Cell wall component	Zm00001d024379	Xyloglucan endotransglucosylase/hydrolase protein 2
Cell wall component	Zm00001d025479	Putative MADS-box transcription factor family protein
Cell wall component	Zm00001d030023	NAC-transcription factor43
Cell wall component	Zm00001d039302	Transducin/WD40 repeat-like superfamily protein
Cell wall component	Zm00001d029366	Transducin/WD40 repeat-like superfamily protein
Cell wall component	Zm00001d041972	Cellulose synthase-like protein G3
Cell wall component	Zm00001d049860	NAC domain containing protein 84
Cell wall component	Zm00001d040248	Laccase-7
Cell wall component	Zm00001d042848	Laccase-7
Cell wall component	Zm00001d002901	Peroxidase 12
Cell wall component	Zm00001d003015	phenylalanine ammonia lyase6
Cell wall component	Zm00001d016471	Trans-cinnamate 4-monooxygenase
Cell wall component	Zm00001d036439	Arogenate dehydrogenase isoform 2
Cell wall component	Zm00001d040364	Peroxidase 72
Cell wall component	Zm00001d045092	Spermidine hydroxycinnamoyl transferase
Cell wall component	Zm00001d046184	Peroxidase 52
Cell wall component	Zm00001d051161	Phenylalanine ammonia lyase3
Plant hormone and signal transduction	Zm00001d023664	ABA-responsive protein
Plant hormone and signal transduction	Zm00001d002940	Putative 1-phosphatidylinositol-3-phosphate 5-kinase FAB1D
Plant hormone and signal transduction	Zm00001d004955	Phosphatidylinositol 4-phosphate 5-kinase 6
Plant hormone and signal transduction	Zm00001d006082	PIN-formed protein11
Plant hormone and signal transduction	Zm00001d014377	Auxin response factor 18
Plant hormone and signal transduction	Zm00001d036593	Auxin response factor 6
Plant hormone and signal transduction	Zm00001d053819	Auxin response factor 6
Plant hormone and signal transduction	Zm00001d013130	Transcription factor PIF4
Plant hormone and signal transduction	Zm00001d038275	Auxin transporter-like protein 1
Plant hormone and signal transduction	Zm00001d040979	Methylsterol monooxygenase 1-2
Plant hormone and signal transduction	Zm00001d005823	Flavonoid 3-monooxygenase
Plant hormone and signal transduction	Zm00001d049282	Cytokinin-O-glucosyltransferase 1
Plant hormone and signal transduction	Zm00001d007560	Beta-carotene isomerase D27 chloroplastic
Plant hormone and signal transduction	Zm00001d013725	gibberellin 20-oxidase4
Plant hormone and signal transduction	Zm00001d038087	dwarf & irregular leaf1
Plant hormone and signal transduction	Zm00001d020614	ZIM-transcription factor 28
Plant hormone and signal transduction	Zm00001d027901	ZIM motif family protein
Plant hormone and signal transduction	Zm00001d013037	Cycloartenol-C-24-methyltransferase 1
Plant hormone and signal transduction	Zm00001d039895	cytochrome P450 family 87 subfamily A polypeptide 6
Plant hormone and signal transduction	Zm00001d012710	SGS domain-containing protein
Plant hormone and signal transduction	Zm00001d043407	SGS domain-containing protein
Plant hormone and signal transduction	Zm00001d022092	Cytosolic sulfotransferase 17
Plant hormone and signal transduction	Zm00001d002707	Cis-zeatin O-glucosyltransferase 1
Plant hormone and signal transduction	Zm00001d011890	cytokinin oxidase 3
Plant hormone and signal transduction	Zm00001d053436	Cytokinin dehydrogenase 6
SLC family	Zm00001d008604	Protein NRT1/ PTR FAMILY 8.1
SLC family	Zm00001d009365	sugars will eventually be exported transporter2
SLC family	Zm00001d010440	sugars will eventually be exported transporter3a
SLC family	Zm00001d015905	sugars will eventually be exported transporter4a
SLC family	Zm00001d040726	Mitochondrial substrate carrier family protein
SLC family	Zm00001d042684	Protein NRT1/ PTR FAMILY 5.10
SLC family	Zm00001d044421	sugars will eventually be exported transporter6a
SLC family	Zm00001d046661	Amino acid transporter-like protein%3B Amino acid transporter-like protein isoform 1%3B Amino acid transporter-like protein isoform 2
Aquaporin	Zm00001d003006	Aquaporin PIP2-5
Aquaporin	Zm00001d017288	Aquaporin PIP2-4
Aquaporin	Zm00001d017526	Aquaporin PIP1-2
Aquaporin	Zm00001d019565	Aquaporin PIP2-6
Aquaporin	Zm00001d051174	Aquaporin PIP2-3
Aquaporin	Zm00001d051403	plasma membrane intrinsic protein1
Starch and sucrose metabolism	Zm00001d014083	Beta-amylase
Starch and sucrose metabolism	Zm00001d027619	beta amylase2
Starch and sucrose metabolism	Zm00001d029087	Sucrose synthase 3
Starch and sucrose metabolism	Zm00001d029091	sucrose synthase2
Starch and sucrose metabolism	Zm00001d045042	Sucrose synthase 1
Amino sugar and nucleotide sugar metabolism	Zm00001d016070	phosphate regulatory homolog1
Amino sugar and nucleotide sugar metabolism	Zm00001d017152	endochitinase precursor4
Amino sugar and nucleotide sugar metabolism	Zm00001d029151	UDP-glucose 4-epimerase 4
Amino sugar and nucleotide sugar metabolism	Zm00001d042768	Hevamine-A
C5-Branched dibasic acid metabolism	Zm00001d017467	3-isopropylmalate dehydratase small subunit 2
C5-Branched dibasic acid metabolism	Zm00001d053941	3-isopropylmalate dehydratase large subunit
C5-Branched dibasic acid metabolism	Zm00001d053960	3-isopropylmalate dehydratase large subunit
Cytochrome P450	Zm00001d020340	cytochrome P450 family 81 subfamily D polypeptide 8
Cytochrome P450	Zm00001d044146	cytochrome P450 family 72 subfamily A polypeptide 8
Cytochrome P450	Zm00001d044156	cytochrome P450 family 72 subfamily A polypeptide 8
Linoleic acid metabolism	Zm00001d013493	lipoxygenase5
Linoleic acid metabolism	Zm00001d042540	Linoleate 9S-lipoxygenase 1
Linoleic acid metabolism	Zm00001d042541	lipoxygenase2
Purine metabolism	Zm00001d013296	ATP sulfurylase 1 chloroplastic
Purine metabolism	Zm00001d017204	Adenine phosphoribosyltransferase 2
Purine metabolism	Zm00001d033981	ATP sulfurylase1
ABC transporters	Zm00001d025590	ABC transporter B family member 19
ABC transporters	Zm00001d026041	ABC transporter C family member 9
Alanine, aspartate and glutamate metabolism	Zm00001d043845	Glutamate synthase 1 [NADH] chloroplastic
Alanine, aspartate and glutamate metabolism	Zm00001d044608	asparagine synthetase2
ATP	Zm00001d003209	AAA-ATPase ASD mitochondrial
ATP	Zm00001d034501	AAA-ATPase ASD mitochondrial
Circadian rhythm - plant	Zm00001d008939	Protein FLOWERING LOCUS T
Circadian rhythm - plant	Zm00001d036242	ZCN15
Glycerophospholipid metabolism	Zm00001d011642	Phosphoethanolamine N-methyltransferase 3
Glycerophospholipid metabolism	Zm00001d044460	alpha/beta-Hydrolases superfamily protein
Glycine, serine and threonine metabolism	Zm00001d005818	Aldehyde dehydrogenase family 7 member B4
Glycine, serine and threonine metabolism	Zm00001d019988	Homoserine dehydrogenase
Glyoxylate and dicarboxylate metabolism	Zm00001d002741	Malate dehydrogenase cytoplasmic 1
Glyoxylate and dicarboxylate metabolism	Zm00001d033747	Glutamine synthetase root isozyme 2
Longevity regulating pathway	Zm00001d038806	Chaperone protein ClpB1
Longevity regulating pathway	Zm00001d047302	Putative chaperone clbp family protein
Nitrogen metabolism	Zm00001d017025	Nitrate reductase [NADH] 2
Nitrogen metabolism	Zm00001d031769	Nitrate reductase [NADH] 2
Pyrimidine metabolism	Zm00001d007312	Apyrase 1
Pyrimidine metabolism	Zm00001d039081	CTP synthase family protein
Alzheimer disease	Zm00001d037453	Reticulon
Aminoacyl-tRNA biosynthesis	Zm00001d011214
Ascorbate and aldarate metabolism	Zm00001d046330	Plant L-ascorbate oxidase
Autophagy	Zm00001d021861	Vacuole membrane protein KMS1
Chlorocyclohexane and chlorobenzene degradation	Zm00001d010348	alpha/beta-Hydrolases superfamily protein
Estrogen signaling pathway	Zm00001d004243	Peptidyl-prolyl cis-trans isomerase FKBP65
Fatty acid elongation	Zm00001d048061	3-ketoacyl-CoA synthase
Flavonoid biosynthesis	Zm00001d007403	Chalcone synthase WHP1
Galactose metabolism	Zm00001d034564	Probable galactinol--sucrose galactosyltransferase 2
Glycolysis / Gluconeogenesis	Zm00001d008651	Pyruvate decarboxylase isozyme 2
Homologous recombination	Zm00001d014730	Retrotransposon-like protein
Monoterpenoid biosynthesis	Zm00001d025923	(+)-neomenthol dehydrogenase
mRNA surveillance pathway	Zm00001d037868	Eukaryotic peptide chain release factor subunit 1-1
Oxidative phosphorylation	Zm00001d053727	Pyrophosphate-energized vacuolar membrane proton pump 1
Retinol metabolism	Zm00001d027353	Retinol dehydrogenase 12
Serine/arginine-rich-splicing factor SR34	Zm00001d040672	Serine/arginine-rich-splicing factor SR34
Sphingolipid metabolism	Zm00001d032608	alpha-galactosidase1
Spliceosome	Zm00001d013489	splicing factor Prp18 family protein
Taurine and hypotaurine metabolism	Zm00001d047981	Glutamate decarboxylase 1
Terpenoid backbone biosynthesis	Zm00001d021358	Undecaprenyl pyrophosphate synthetase
Tryptophan metabolism	Zm00001d034388	aldehyde oxidase4
Zinc finger protein NFXL1	Zm00001d044726	NF-X1-type zinc finger protein NFXL1
