# Supplementary material for: RppM, Encoding a Typical CC-NBS-LRR Protein, Confers Resistance to Southern Corn Rust in Maize
Source: Front Plant Sci. 2022 Jul 12;13:951318. doi: 10.3389/fpls.2022.951318 (PMC9317930; doi:10.3389/fpls.2022.951318)
Supplement: Supplementary file 6 [file Table_4.XLSX]

## Sheet: Sheet1
Data S4. Genes that were up-regulated at least in two comparisons.
Genes	Comparison1	Comparison2	Comparison3	Functional pathway	Sub_pathway	Description
Zm00001d008841	48 DAS_ J2416K vs J2416	62 DAS_ J2416K vs J2416	J2416K_ 62 DAS vs 48 DAS	Plant-pathogen interaction	HSP20	17.8 kDa class II heat shock protein
Zm00001d024903	48 DAS_ J2416K vs J2416	62 DAS_ J2416K vs J2416	J2416K_ 62 DAS vs 48 DAS	Plant-pathogen interaction	HSP90	Heat shock protein 90 kDa
Zm00001d028561	48 DAS_ J2416K vs J2416	62 DAS_ J2416K vs J2416	J2416K_ 62 DAS vs 48 DAS	Plant-pathogen interaction	HSP20	17.4 kDa class I heat shock protein
Zm00001d039566	48 DAS_ J2416K vs J2416	62 DAS_ J2416K vs J2416	J2416K_ 62 DAS vs 48 DAS	Plant-pathogen interaction	HSP20	17.5 kDa class II heat shock protein
Zm00001d039935	48 DAS_ J2416K vs J2416	62 DAS_ J2416K vs J2416	J2416K_ 62 DAS vs 48 DAS	Plant-pathogen interaction	HSP20	Heat shock protein17.2
Zm00001d047841	48 DAS_ J2416K vs J2416	62 DAS_ J2416K vs J2416	J2416K_ 62 DAS vs 48 DAS	Plant-pathogen interaction	HSP20	17.4 kDa class I heat shock protein
Zm00001d016070	48 DAS_ J2416K vs J2416	J2416K_ 62 DAS vs 48 DAS		Amino sugar and nucleotide sugar metabolism	Amino sugar and nucleotide sugar metabolism	Phosphate regulatory homolog1
Zm00001d003006	48 DAS_ J2416K vs J2416	J2416K_ 62 DAS vs 48 DAS		Aquaporin	Aquaporin	Aquaporin PIP2-5
Zm00001d053941	62 DAS_ J2416K vs J2416	J2416K_ 62 DAS vs 48 DAS		C5-Branched dibasic acid metabolism	C5-Branched dibasic acid metabolism	3-isopropylmalate dehydratase large subunit
Zm00001d053960	62 DAS_ J2416K vs J2416	J2416K_ 62 DAS vs 48 DAS		C5-Branched dibasic acid metabolism	C5-Branched dibasic acid metabolism	3-isopropylmalate dehydratase large subunit
Zm00001d034438	48 DAS_ J2416K vs J2416	62 DAS_ J2416K vs J2416		Cationic antimicrobial peptide	Cationic antimicrobial peptide	Peptidyl-prolyl cis-trans isomerase
Zm00001d021770	48 DAS_ J2416K vs J2416	62 DAS_ J2416K vs J2416		Cell wall component	Phenylpropanoidbio synthesis	Peroxisomal isocitrate dehydrogenase [NADP]
Zm00001d046184	48 DAS_ J2416K vs J2416	J2416K_ 62 DAS vs 48 DAS		Cell wall component	Phenylpropanoidbio synthesis	Peroxidase 52
Zm00001d046676	48 DAS_ J2416K vs J2416	62 DAS_ J2416K vs J2416		Cell wall component	Phenylpropanoidbio synthesis	Tryptophan synthase beta type 2
Zm00001d024268	62 DAS_ J2416K vs J2416	J2416K_ 62 DAS vs 48 DAS		Cell wall component	Cellulose or hemicellulose synthesis	NAC domain-containing protein 21/22
Zm00001d007828	48 DAS_ J2416K vs J2416	62 DAS_ J2416K vs J2416		Drug metabolism - cytochrome P450	Drug metabolism - cytochrome P450	Probable flavin-containing monooxygenase 1
Zm00001d004243	48 DAS_ J2416K vs J2416	J2416K_ 62 DAS vs 48 DAS		Estrogen signaling pathway	Estrogen signaling pathway	Peptidyl-prolyl cis-trans isomerase FKBP65
Zm00001d038806	48 DAS_ J2416K vs J2416	J2416K_ 62 DAS vs 48 DAS		Longevity regulating pathway	Longevity regulating pathway	Chaperone protein ClpB1
Zm00001d021974	48 DAS_ J2416K vs J2416	62 DAS_ J2416K vs J2416		Other types of O-glycan biosynthesis	Other types of O-glycan biosynthesis	Arabinosyltransferase RRA3
Zm00001d026277	48 DAS_ J2416K vs J2416	62 DAS_ J2416K vs J2416		Photosynthesis	chlorophyll metabolism	Coproporphyrinogen III oxidase2
Zm00001d041056	48 DAS_ J2416K vs J2416	62 DAS_ J2416K vs J2416		Plant hormone and signal transduction	Auxin	Auxin response factor 2
Zm00001d043124	48 DAS_ J2416K vs J2416	62 DAS_ J2416K vs J2416		Plant hormone and signal transduction	Ras signaling pathway	Exocyst complex component SEC5A
Zm00001d002823	48 DAS_ J2416K vs J2416	J2416K_ 62 DAS vs 48 DAS		Plant-pathogen interaction	Hsp70-Hsp90	Hsp70-Hsp90 organizing protein 3
Zm00001d012420	48 DAS_ J2416K vs J2416	J2416K_ 62 DAS vs 48 DAS		Plant-pathogen interaction	MAPK signaling pathway	Heat shock 70 kDa protein
Zm00001d021629	48 DAS_ J2416K vs J2416	62 DAS_ J2416K vs J2416		Plant-pathogen interaction	Detoxification	Protein DETOXIFICATION 40
Zm00001d028554	48 DAS_ J2416K vs J2416	J2416K_ 62 DAS vs 48 DAS		Plant-pathogen interaction	HSP20	Cytosolic enolase 3
Zm00001d031325	48 DAS_ J2416K vs J2416	J2416K_ 62 DAS vs 48 DAS		Plant-pathogen interaction	HSP20	25.3 kDa heat shock protein chloroplastic
Zm00001d033987	48 DAS_ J2416K vs J2416	J2416K_ 62 DAS vs 48 DAS		Plant-pathogen interaction	HSP	Heat stress transcription factor A-6b
Zm00001d042922	48 DAS_ J2416K vs J2416	J2416K_ 62 DAS vs 48 DAS		Plant-pathogen interaction	MAPK signaling pathway	Probable mediator of RNA polymerase II transcription subunit 37c
Zm00001d052194	48 DAS_ J2416K vs J2416	J2416K_ 62 DAS vs 48 DAS		Plant-pathogen interaction	HSP20	23.6 kDa heat shock protein mitochondrial
Zm00001d028408	62 DAS_ J2416K vs J2416	J2416K_ 62 DAS vs 48 DAS		Plant-pathogen interaction	HSP20	Heat shock protein26
Zm00001d039933	62 DAS_ J2416K vs J2416	J2416K_ 62 DAS vs 48 DAS		Plant-pathogen interaction	HSP20	16.9 kDa class I heat shock protein 1
Zm00001d039936	62 DAS_ J2416K vs J2416	J2416K_ 62 DAS vs 48 DAS		Plant-pathogen interaction	HSP20	17.4 kDa class I heat shock protein
Zm00001d047799	62 DAS_ J2416K vs J2416	J2416K_ 62 DAS vs 48 DAS		Plant-pathogen interaction	MAPK signaling pathway	Heat shock 70 kDa protein 5
Zm00001d021598	48 DAS_ J2416K vs J2416	62 DAS_ J2416K vs J2416		Starch and sucrose metabolism	Starch and sucrose metabolism	Glucan endo-1%2C3-beta-glucosidase 3
Zm00001d019036	48 DAS_ J2416K vs J2416	62 DAS_ J2416K vs J2416		Terpenoid and quinone biosynthesis	Ubiquinone and other terpenoid-quinone biosynthesis	2-methoxy-6-polyprenyl-14-benzoquinol methylase mitochondrial
Zm00001d026386	48 DAS_ J2416K vs J2416	62 DAS_ J2416K vs J2416		Terpenoid and quinone biosynthesis	Ubiquinone and other terpenoid-quinone biosynthesis	2-methoxy-6-polyprenyl-14-benzoquinol methylase mitochondrial
